# Supplementary material for: Mycobactericidal activity of bedaquiline plus rifabutin or rifampin in ex vivo whole blood cultures of healthy volunteers: A randomized controlled trial
Source: PLoS One. 2018 May 2;13(5):e0196756. doi: 10.1371/journal.pone.0196756 (PMC5931679; doi:10.1371/journal.pone.0196756)
Supplement: S2 File — (XLSX) [file pone.0196756.s002.xlsx]

## Sheet: M2 Metabolite
1=TMC207+Rifabutin 2=TMC207+Rifampin		Day 1 Series	Day 1 Series	Day 1 Series	Day 1 Series	Day 1 Series	Day 1 Series	Day 1 Series	Day 1 Series	Day 1 Series	Day 1 Series	Day 1 Series	Day 1 Series	Day 1 Series	Day 1 Series	Day 1 Series	Day 1 Series	Day 1 Series	Day 1 Series	Day 1 Series	Day 1 Series	Day 1 Series	Day 1 Series	Day 1 Series	Day 29 Series	Day 29 Series	Day 29 Series	Day 29 Series	Day 29 Series	Day 29 Series	Day 29 Series	Day 29 Series	Day 29 Series	Day 29 Series	Day 29 Series	Day 29 Series	Day 29 Series	Day 29 Series	Day 29 Series	Day 29 Series	Day 29 Series	Day 29 Series	Day 29 Series	Day 29 Series	Day 29 Series	Day 29 Series	Day 29 Series
Trt Group	Subject Number	Pre-Dose	1 Hour Post-Dose	2 Hours Post-Dose	3 Hours Post-Dose	4 Hours Post-Dose	5 Hours Post-Dose	6 Hours Post-Dose	8 Hours Post-Dose	12 Hours Post-Dose	24 Hours Post-Dose	48 Hours Post-Dose	72 Hours Post-Dose	96 Hours Post-Dose	120 Hours Post-Dose	144 Hours Post-Dose	168 Hours Post-Dose	192 Hours Post-Dose	216 Hours Post-Dose	240 Hours Post-Dose	264 Hours Post-Dose	288 Hours Post-Dose	312 Hours Post-Dose	336 Hours Post-Dose	Pre-Dose	1 Hour Post-Dose	2 Hours Post-Dose	3 Hours Post-Dose	4 Hours Post-Dose	5 Hours Post-Dose	6 Hours Post-Dose	8 Hours Post-Dose	12 Hours Post-Dose	24 Hours Post-Dose	48 Hours Post-Dose	72 Hours Post-Dose	96 Hours Post-Dose	120 Hours Post-Dose	144 Hours Post-Dose	168 Hours Post-Dose	192 Hours Post-Dose	216 Hours Post-Dose	240 Hours Post-Dose	264 Hours Post-Dose	288 Hours Post-Dose	312 Hours Post-Dose	336 Hours Post-Dose
1	10011004	BLQ	BLQ	BLQ	BLQ	9.818	25.29	23.317	19.756	17.744	21.522	21.461	9.341	13.084	9.643	11.126	8.316	9.891	9.909	5.676	10.092	11.265	10.552	7	BLQ	BLQ	9.253	20.764	31.026	57.63	60.427	25.419	44.176	45.838	43.295	20.095	25.469	13.988	25.631	13.051	20.336	21.497	11.551	22.129	18.178	17.139	12.103
1	10011011	BLQ	BLQ	BLQ	9.888	14.701	34.868	34.944	32.41	28.293	35.588	34.862	19.605	18.941	18.505	27.843	16.119	26.949	22.432	12.746	22.594	24.145	27.949	14.126	NO_SAMPLE_DRAWN	NO_SAMPLE_DRAWN	NO_SAMPLE_DRAWN	NO_SAMPLE_DRAWN	NO_SAMPLE_DRAWN	NO_SAMPLE_DRAWN	NO_SAMPLE_DRAWN	NO_SAMPLE_DRAWN	NO_SAMPLE_DRAWN	NO_SAMPLE_DRAWN	NO_SAMPLE_DRAWN	NO_SAMPLE_DRAWN	NO_SAMPLE_DRAWN	NO_SAMPLE_DRAWN	NO_SAMPLE_DRAWN	NO_SAMPLE_DRAWN	NO_SAMPLE_DRAWN	NO_SAMPLE_DRAWN	NO_SAMPLE_DRAWN	NO_SAMPLE_DRAWN	NO_SAMPLE_DRAWN	NO_SAMPLE_DRAWN	NO_SAMPLE_DRAWN
1	10011016	BLQ	BLQ	18.019	18.542	19.852	23.657	43.655	27.827	38.411	31.209	32.355	22.588	34.894	15.201	20.395	12.712	23.698	15.358	12.785	10.056	11.689	11.667	6.302	BLQ	BLQ	14.157	24.131	24.862	59.61	84.216	46.299	58.213	64.908	47.791	27.269	27.796	21.799	30.194	NO_SAMPLE_DRAWN	26.895	19.011	11.626	16.781	11.749	13.78	10.041
1	10011018	BLQ	BLQ	BLQ	BLQ	8.604	25.021	42.622	30.504	37.243	43.332	44.852	23.188	32.475	18.543	28.376	18.599	29.454	25.935	16.569	32.127	26.576	21.891	17.644	13.486	11.501	16.751	18.867	16.88	44.04	50.047	57.375	56.867	95.638	67.391	41.76	56.675	31.933	43.174	32.017	56.718	37.957	23.225	32.695	38.935	34.263	21.373
1	10011022	BLQ	BLQ	BLQ	18.982	17.773	55.626	48.499	27.686	24.33	37.666	26.544	12.716	17.391	14.081	20.373	10.577	17.555	15.924	11.325	14.644	14.333	15.641	10.426	5.463	7.714	22.311	39.186	41.459	57.278	74.121	39.766	37.114	46.772	34.067	20.392	24.532	15.328	20.599	20.39	15.558	18.795	12.078	13.452	16.179	13.318	9.958
1	10011024	BLQ	BLQ	BLQ	11.029	12.751	29.783	55.515	57.192	61.439	67.564	67.632	38.492	52.915	33.164	55.824	28.238	38.692	39.436	20.827	34.827	29.257	28.994	18.613	8.245	6.672	12.813	13.291	13.821	42.972	63.172	76.76	73.803	81.993	73.502	39.355	60.988	27.739	43.305	21.246	31.279	35.152	25.248	29.794	25.881	21.615	13.529
1	10011027	BLQ	BLQ	22.403	28.826	19.95	37.025	39.776	32.748	30.88	28.348	33.385	18.43	27.564	17.04	26.697	12.997	19.811	20.707	12.464	22.965	22.601	26.722	12.504	9.229	8.219	14.35	25.065	24.815	52.278	60.742	60.373	54.217	91.089	76.788	42.589	64.569	53.71	55.572	13.925	41.85	47.806	35.862	47.023	44.489	38.659	22.294
1	10011028	BLQ	BLQ	BLQ	BLQ	BLQ	9.71	14.874	14.042	20.469	35.786	42.179	23.435	44.73	19.105	26.041	16.295	19.817	20.507	13.988	15.31	15.332	16.137	9.297	BLQ	BLQ	8.798	8.672	9.547	35.648	44.9	38.4	40.3	77.9	45.5	32	NO_SAMPLE_DRAWN	23.2	32.1	17.5	32.8	20.5	15.8	24.5	21.4	18.9	11
1	10011030	BLQ	BLQ	BLQ	13.6	8.826	34.855	38.026	35.555	45.815	62.254	58.553	39.933	40.582	34.077	50.227	34.732	42.709	QNS	30.737	39.487	34.187	37.814	26.728	13.112	17.649	44.708	52.256	47.472	67.29	78.034	85.086	60.653	63.766	70.748	44.684	53.874	35.621	38.389	30.306	38.733	33.756	26.897	34.171	34.942	29.771	55.113
1	10011032	BLQ	BLQ	6.179	15.782	13.897	50.395	55.781	38.484	46.441	61.793	50.76	32.577	50.229	25.217	45.194	32.159	38.454	36.595	26.938	38.098	35.256	35.946	21.35	10.223	10.464	25.793	42.588	37.964	86.222	100.873	75.208	60.401	74.791	72.499	42.092	43.578	29.088	38.566	28.456	36.7	39.498	23.9	33.034	27.878	38.418	23.474
1	10011035	BLQ	BLQ	8.207	23.538	28.61	74.777	64.695	61.273	50.985	53.574	45.615	28.499	34.462	23.716	31.67	21.055	28.732	28.008	21.485	29.32	26.116	21.844	24.145	13.089	12.08	23.309	45.343	61.96	91.206	81.883	87.18	79.05	93.738	74.177	51.041	56.298	32.666	42.647	38.374	38.6	QNS	NO_SAMPLE_DRAWN	33.107	32.331	27.978	23.574
1	10011036	BLQ	BLQ	5.975	14.421	20.07	41.916	49.961	37.41	33.009	49.257	38.763	23.975	31.225	20.129	25.407	17.846	24.23	25.237	16.921	21.923	20.977	22.203	16.136	9.07	8.858	12.425	24.997	34.486	79.384	76.468	58.243	45.285	73.257	66.929	36.343	40.595	22.637	33.406	23.847	32.88	29.881	19.923	25.561	25.125	22.368	16.335
1	10011038	BLQ	BLQ	13.362	20.851	18.769	30.768	33.686	39.815	31.246	32.658	24.238	20.259	26.765	17.132	22.36	16.478	17.961	13.93	13.578	19.333	18.767	15.36	10.673	6.896	5.818	8.378	12.518	15.654	32.6	57.372	28.509	38.04	38.42	36.277	20.595	29.416	16.992	21.591	14.947	20.757	17.931	11.431	16.89	16.61	16.11	10.16
1	10011041	BLQ	BLQ	6.645	11.766	14.482	26.835	42.455	23.344	26.676	46.199	25.681	19.018	23.57	14.325	24.104	16.539	15.646	19.995	11.459	14.513	17.225	19.727	12.5	BLQ	5.843	9.765	22.815	24.279	56.743	72.639	43.197	38.519	44.046	32.535	17.202	23.323	16.889	23.243	17.788	21.743	21.684	18.566	20.427	22.017	24.15	12.347
1	10011043	BLQ	BLQ	BLQ	7.913	5.921	25.663	36.32	31.258	23.863	28.724	28.518	13.827	24.584	15.991	20.652	12.212	16.302	16.905	11.198	15.545	14.478	18.635	9.841	5.923	6.8	19.7	22.797	19.764	53.269	65.922	61.858	51.146	58.322	48.664	24.109	38.896	21.821	34.165	17.224	28.418	33.058	20.265	24.203	28.279	23.964	16.215
1	10011045	BLQ	BLQ	5.361	10.18	8.708	23.173	29.048	26.213	32.448	42.123	35.463	23.707	33.267	21.547	28.428	16.538	23.334	26.71	20.196	27.092	25.083	23.654	13.275	9.462	10.413	12.908	14.679	16.146	29.012	46.45	37.942	51.952	70.846	77.817	40.843	62.538	35.194	52.863	32.166	QNS	QNS	23.506	37.057	33.647	27.033	16.115
1	10011049	BLQ	BLQ	BLQ	14.112	10.888	26.63	27.105	27.291	30.186	38.524	31.591	17.564	26.378	18.505	20.477	14.89	20.402	18.698	14.169	15.561	16.927	17.08	12.636	6.853	8.662	9.976	17.819	14.175	30.086	52.112	42.478	45.958	74.293	68.733	43.075	62.051	31.334	47.18	27.776	38.209	36.66	25.158	34.476	28.77	33.925	20.656
2	10011001	BLQ	BLQ	BLQ	16.867	13.249	59.776	62.927	38.75	41.486	47.519	55.737	27.438	40.851	25.578	36.632	17.028	32.041	22.514	18.25	26.239	25.12	21.907	17.307	BLQ	BLQ	26.499	64.546	54.717	106.794	155.937	103.1	66.681	65.422	35.086	22.229	20.525	11.104	19.375	9.332	13.024	14.1	6.593	10.535	7.532	7.446	5.328
2	10011003	BLQ	BLQ	BLQ	BLQ	BLQ	24.021	30.761	22.095	29.081	51.586	47.026	21.522	35.056	23.206	31.435	19.351	33.786	30.925	17.984	28.882	24.75	34.362	16.437	BLQ	BLQ	8.748	12.3	21.307	47.695	80.253	66.942	63.441	65.195	59.42	29.003	40.793	22.804	15.115	10.563	14.166	13.494	5.968	9.107	8.931	7.054	BLQ
2	10011008	BLQ	BLQ	9.3	63.838	31.748	75.232	84.005	49.929	51.752	42.776	39.813	26.657	24.956	17.084	28.029	18.883	17.653	20.264	17.225	20.671	27.34	20.552	13.431	6.064	6.532	19.074	37.168	64.345	96.645	89.19	99.463	80.943	66.836	37.144	26.869	24.398	17.523	19.849	25.82	15.41	17.629	10.963	11.829	12.002	15.678	6.9
2	10011009	BLQ	BLQ	12.086	15.893	10.702	26.36	30.006	23.438	20.422	25.226	23.445	15.445	21.811	11.278	20.541	12.764	16.836	17.666	9.83	15.065	16.058	20.061	8.536	BLQ	6.89	24.068	31.445	36.948	79.041	85.487	81.456	82.348	75.579	49.992	32.8	29.232	18.145	19.849	11.093	15.369	14.392	8.103	14.43	12.292	10.851	5.939
2	10011010	BLQ	BLQ	BLQ	BLQ	BLQ	8.318	20.813	29.864	37.367	72.119	40.781	23.273	29.693	20.028	25.819	14.524	24.703	25.343	13.498	17.994	19.178	18.389	11.221	BLQ	BLQ	8.72	20.064	37.283	64.775	74.647	82.358	64.138	48.142	35.756	16.942	19.981	9.259	11.782	6.885	QNS	6.855	BLQ	5.602	5.66	BLQ	BLQ
2	10011017	BLQ	BLQ	6.418	22.288	17.542	34.794	28.289	27.111	28.19	30.749	25.686	17.709	26.36	16.955	26.173	14.928	25.149	22.488	14.026	20.92	19.36	20.81	13.856	BLQ	5	24.561	55.278	44.938	92.941	124.763	85.833	61.63	47.296	40.056	20.34	22.985	12.498	15.803	9.067	12.631	14.083	7.357	9.824	9.878	8.841	BLQ
2	10011020	BLQ	BLQ	6.412	17.765	18.072	41.264	58.873	42.4	50.529	71.644	65.145	46.808	51.597	33.219	45.838	29.059	47.724	36.646	18.449	59.527	35.786	32.284	24.135	7.787	9.985	46.349	85.748	94.257	154.401	165.682	92.049	88.256	108.956	81.078	35.914	47.556	19.756	31.352	14.71	NO_SAMPLE_DRAWN	17.194	11.071	12.328	27.212	13.49	8.058
2	10011021	BLQ	BLQ	7.172	16.491	11.805	28.722	34.625	27.008	25.767	45.254	32.021	17.705	29.816	17.431	26.852	17.062	19.208	20.419	26.774	20.28	17.507	19.634	11.306	BLQ	BLQ	7.723	20.228	32.34	71.9	108.021	59.336	42.723	54.513	36.499	19.867	20.181	12.78	24.991	7.348	11.06	7.8	6.545	6.66	8.151	5.331	BLQ
2	10011023	BLQ	BLQ	9.049	11.933	11.287	22.871	38.495	24.758	24.362	29.398	23.258	16.259	20.084	13.162	16.794	9.459	15.182	12.268	9.367	13.384	13.071	15.087	9.745	BLQ	6.523	18.544	31.712	32.709	78.781	70.16	64.108	63.939	46.109	30.088	14.32	15.744	8.206	14.325	9.643	11.293	9.295	5.384	8.013	6.813	5.585	BLQ
2	10011029	BLQ	BLQ	6.309	12.572	11.916	23.042	30.1	30.109	41.629	46.777	45.159	22.01	28.989	17.957	23.091	15.729	28.875	17.546	13.023	20.511	24.374	18.382	13.196	BLQ	BLQ	9.7	16.5	20.2	48.5	61.5	54.2	48.4	58.9	45.5	18.3	20.2	10.7	14.8	8.2	10.1	8.1	5.2	7.6	9.7	7.6	BLQ
2	10011031	BLQ	BLQ	5.717	9.081	10.609	24.891	34.001	27.563	26.113	43.418	38.202	23.175	23.112	18.902	22.399	17.513	26.2	24.577	17.775	21.179	19.979	20.24	14.374	BLQ	BLQ	13.231	29.467	32.235	55.73	132.691	88.047	79.17	81.25	58.025	23.494	32.847	21.006	28.025	12.247	12.793	10.835	7.642	10.958	13.171	12.303	BLQ
2	10011033	BLQ	BLQ	30.693	19.064	13.53	29.086	30.449	23.354	25.009	36.219	26.748	15.48	24.019	13.965	24.019	11.987	16.324	15.748	10.821	14.705	17.563	14.543	10.809	BLQ	5.329	QNS	47.672	54.243	103.201	67.218	52.971	45.905	35.998	25.083	13.111	19.676	10.735	15.605	8.426	12.219	7.936	7.618	9.358	7.742	6.76	5.126
2	10011040	BLQ	BLQ	7.21	15.496	16.287	34.72	26.129	27.877	29.604	34.923	44.319	22.686	30.391	24.977	27.416	21.719	29.577	28.05	19.392	24.818	21.535	24.1	18.049	6.558	BLQ	15.459	42.935	65.971	106.8	98.247	89.542	61.905	100.458	79.112	41.692	47.397	25.524	25.135	17.447	14.445	19.878	14.523	19.506	17.767	15.67	12.128
2	10011044	BLQ	BLQ	8.268	17.673	11.279	40.558	40.271	26.344	25.969	35.884	32.5	18.691	24.679	15.64	20.132	13.945	18.592	13.28	10.965	18.617	16.463	14.548	8.936	BLQ	BLQ	8.103	23.117	25.172	76.551	68.157	61.854	47.956	44.417	30.706	15.965	22.448	13.24	15.897	9.467	10.719	9.781	6.349	8.803	8.689	5.509	BLQ
2	10011047	BLQ	BLQ	BLQ	10.941	11.165	22.444	26.344	19.451	20.687	35.193	28.923	16.478	22.853	17.171	19.003	14.046	17.386	16.419	10.671	15.843	16.448	14.599	10.02	5.732	BLQ	10.663	21.679	33.178	61.817	76.303	59.413	64.117	69.598	45.044	21.394	30.637	16.461	22.862	11.515	13.394	15.423	7.875	11.836	10.037	7.778	BLQ
2	10011048	BLQ	BLQ	BLQ	BLQ	5.023	19.318	24.594	26.383	23.897	37.856	34.216	18.574	22.59	16.185	24.813	15.825	24.501	23.576	15.725	24.569	19.243	21.504	10.924	5.543	5.067	8.43	13.762	45.982	19.857	83.387	86.533	77.031	54.959	43.431	16.152	22.932	11.773	19.788	9.154	16.159	16.2	6.87	10.065	9.397	8.186	BLQ
Trt Group	Subject Number
1	10011004		1.30103	1.30103	1.30103	0.992023	1.40295	1.36767	1.2957	1.24905	1.33288	1.33165	0.970393	1.11674	0.984212	1.04634	0.919914	0.99524	0.99603	0.754042	1.00398	1.05173	1.02333	0.845098	1.30103	1.30103	0.966283	1.31731	1.49173	1.76065	1.78123	1.40516	1.64519	1.66123	1.63644	1.30309	1.40601	1.14576	1.40877	1.11564	1.30827	1.33238	1.06262	1.34496	1.25955	1.23399	1.08289
1	10011011		1.30103	1.30103	0.995108	1.16735	1.54243	1.54337	1.51068	1.45168	1.5513	1.54235	1.29237	1.2774	1.26729	1.44472	1.20734	1.43054	1.35087	1.10537	1.35399	1.38283	1.44637	1.15002
1	10011016		1.30103	1.25573	1.26816	1.2978	1.37396	1.64003	1.44447	1.58446	1.49428	1.50994	1.35388	1.54275	1.18187	1.30952	1.10421	1.37471	1.18633	1.1067	1.00243	1.06778	1.06696	0.799478	1.30103	1.30103	1.15097	1.38258	1.39554	1.77532	1.92539	1.66557	1.76502	1.8123	1.67935	1.43567	1.44398	1.33844	1.47992		1.42967	1.279	1.06543	1.22482	1.07	1.13925	1.00178
1	10011018		1.30103	1.30103	1.30103	0.9347	1.3983	1.62963	1.48436	1.57104	1.63681	1.65178	1.36526	1.51155	1.26818	1.45295	1.26949	1.46914	1.41389	1.2193	1.50687	1.42449	1.34027	1.2466	1.12988	1.06074	1.22404	1.2757	1.22737	1.64385	1.69938	1.75872	1.75486	1.98063	1.8286	1.62076	1.75339	1.50424	1.63522	1.50538	1.75372	1.57929	1.36596	1.51448	1.59034	1.53483	1.32987
1	10011022		1.30103	1.30103	1.27834	1.24976	1.74528	1.68573	1.44226	1.38614	1.57595	1.42397	1.10435	1.24032	1.14863	1.30905	1.02436	1.2444	1.20205	1.05404	1.16566	1.15634	1.19426	1.01812	0.737431	0.88728	1.34852	1.59313	1.61762	1.75799	1.86994	1.59951	1.56954	1.66999	1.53233	1.30946	1.38973	1.18549	1.31385	1.30942	1.19195	1.27404	1.082	1.12879	1.20895	1.12444	0.998172
1	10011024		1.30103	1.30103	1.04254	1.10554	1.47397	1.74441	1.75734	1.78844	1.82972	1.83015	1.58537	1.72358	1.52067	1.74682	1.45083	1.58762	1.59589	1.31863	1.54192	1.46623	1.46231	1.26982	0.916191	0.824256	1.10765	1.12356	1.14054	1.63319	1.80052	1.88513	1.86807	1.91378	1.8663	1.595	1.78524	1.44309	1.63654	1.32728	1.49525	1.54595	1.40223	1.47413	1.41298	1.33476	1.13127
1	10011027		1.30103	1.35031	1.45978	1.29994	1.5685	1.59962	1.51518	1.48968	1.45252	1.52355	1.26553	1.44034	1.23147	1.42646	1.11384	1.29691	1.31612	1.09566	1.36107	1.35413	1.42687	1.09705	0.965155	0.914819	1.15685	1.39907	1.39471	1.71832	1.78349	1.78084	1.73414	1.95947	1.88529	1.6293	1.81002	1.73006	1.74486	1.1438	1.6217	1.67948	1.55463	1.67231	1.64825	1.58725	1.34819
1	10011028		1.30103	1.30103	1.30103	1.30103	0.987219	1.17243	1.14743	1.3111	1.55371	1.6251	1.36986	1.6506	1.28115	1.41566	1.21205	1.29704	1.3119	1.14576	1.18498	1.1856	1.20782	0.968343	1.30103	1.30103	0.944384	0.938119	0.979867	1.55204	1.65225	1.58433	1.60531	1.89154	1.65801	1.50515		1.36549	1.50651	1.24304	1.51587	1.31175	1.19866	1.38917	1.33041	1.27646	1.04139
1	10011030		1.30103	1.30103	1.13354	0.945764	1.54227	1.58008	1.5509	1.66101	1.79417	1.76755	1.60133	1.60833	1.53246	1.70094	1.54073	1.63052		1.48766	1.59645	1.53386	1.57765	1.42697	1.11767	1.24672	1.65039	1.71814	1.67644	1.82795	1.89228	1.92986	1.78285	1.80459	1.84971	1.65015	1.73138	1.55171	1.58421	1.48153	1.58808	1.52835	1.4297	1.53366	1.54335	1.47379	1.74125
1	10011032		1.30103	0.790918	1.19816	1.14292	1.70239	1.74649	1.58528	1.6669	1.79094	1.70552	1.51291	1.70095	1.40169	1.65508	1.5073	1.58494	1.56342	1.43037	1.5809	1.54723	1.55565	1.3294	1.00958	1.0197	1.4115	1.62929	1.57937	1.93562	2.00377	1.87626	1.78104	1.87385	1.86033	1.6242	1.63927	1.46371	1.5862	1.45417	1.56467	1.59658	1.3784	1.51896	1.44526	1.58453	1.37059
1	10011035		1.30103	0.914184	1.37177	1.45652	1.87377	1.81087	1.78727	1.70744	1.72895	1.65911	1.45483	1.53734	1.37504	1.50065	1.32336	1.45837	1.44728	1.33214	1.46716	1.41691	1.33933	1.38283	1.11691	1.08207	1.36752	1.65651	1.79211	1.96002	1.91319	1.94042	1.8979	1.97192	1.87027	1.70792	1.75049	1.5141	1.62989	1.58404	1.58659			1.51992	1.50962	1.44682	1.37243
1	10011036		1.30103	0.776338	1.159	1.30255	1.62238	1.69863	1.57299	1.51863	1.69247	1.58842	1.37976	1.4945	1.30382	1.40495	1.25154	1.38435	1.40204	1.22843	1.3409	1.32174	1.34641	1.2078	0.957607	0.947336	1.0943	1.39789	1.53764	1.89973	1.88348	1.76524	1.65595	1.86485	1.82561	1.56042	1.60847	1.35482	1.52382	1.37743	1.51693	1.4754	1.29935	1.40758	1.40011	1.34963	1.21312
1	10011038		1.30103	1.12587	1.31913	1.27344	1.4881	1.52745	1.60005	1.49479	1.51399	1.3845	1.30662	1.42757	1.23381	1.34947	1.2169	1.25433	1.14395	1.13284	1.2863	1.27339	1.18639	1.02829	0.838597	0.764774	0.92314	1.09753	1.19463	1.51322	1.7587	1.45498	1.58024	1.58456	1.55963	1.31376	1.46858	1.23024	1.33427	1.17455	1.31716	1.2536	1.05808	1.22763	1.22037	1.2071	1.00689
1	10011041		1.30103	0.822495	1.07063	1.16083	1.4287	1.62793	1.36818	1.42612	1.66463	1.40961	1.27916	1.37236	1.15609	1.38209	1.21851	1.1944	1.30092	1.05915	1.16176	1.23616	1.29506	1.09691	1.30103	0.766636	0.989672	1.35822	1.38523	1.75391	1.86117	1.63545	1.58568	1.64391	1.51235	1.23558	1.36778	1.2276	1.36629	1.25013	1.33732	1.33614	1.26872	1.3102	1.34276	1.38292	1.09156
1	10011043		1.30103	1.30103	0.898341	0.772395	1.40931	1.56015	1.49496	1.37773	1.45824	1.45512	1.14073	1.39065	1.20388	1.31496	1.08679	1.21224	1.22802	1.04914	1.19159	1.16071	1.27033	0.993039	0.772542	0.832509	1.29447	1.35788	1.29587	1.72647	1.81903	1.7914	1.70881	1.76583	1.68721	1.38218	1.5899	1.33887	1.53358	1.23613	1.45359	1.51928	1.30675	1.38387	1.45146	1.37956	1.20992
1	10011045		1.30103	0.729246	1.00775	0.939918	1.36498	1.46312	1.41852	1.51119	1.62452	1.54978	1.37488	1.52201	1.33339	1.45375	1.21848	1.36799	1.42667	1.30527	1.43284	1.39938	1.3739	1.12303	0.975983	1.01758	1.11086	1.1667	1.20806	1.46258	1.66699	1.57912	1.7156	1.85032	1.89107	1.61112	1.79614	1.54647	1.72315	1.5074			1.37118	1.56887	1.52695	1.43189	1.20723
1	10011049		1.30103	1.30103	1.14959	1.03695	1.42537	1.43305	1.43602	1.47981	1.58573	1.49956	1.24462	1.42124	1.26729	1.31127	1.17289	1.30967	1.2718	1.15134	1.19204	1.22858	1.23249	1.10161	0.835881	0.937618	0.998956	1.25088	1.15152	1.47836	1.71694	1.62816	1.66236	1.87095	1.83717	1.63423	1.79275	1.49602	1.67376	1.44367	1.58217	1.56419	1.40068	1.53752	1.45894	1.53052	1.31505
2	10011001		1.30103	1.30103	1.22704	1.12218	1.77653	1.79884	1.58827	1.6179	1.67687	1.74614	1.43835	1.6112	1.40787	1.56386	1.23116	1.50571	1.35245	1.26126	1.41895	1.40002	1.34058	1.23822	1.30103	1.30103	1.42323	1.80987	1.73812	2.02855	2.19295	2.01326	1.824	1.81572	1.54513	1.34692	1.31228	1.04548	1.28724	0.969975	1.11474	1.14922	0.819083	1.02263	0.87691	0.871923	0.726564
2	10011003		1.30103	1.30103	1.30103	1.30103	1.38059	1.488	1.34429	1.46361	1.71253	1.67234	1.33288	1.54476	1.3656	1.49741	1.2867	1.52874	1.49031	1.25489	1.46063	1.39358	1.53608	1.21582	1.30103	1.30103	0.941909	1.08991	1.32852	1.67847	1.90446	1.8257	1.80237	1.81421	1.77393	1.46244	1.61059	1.35801	1.17941	1.02379	1.15125	1.13014	0.775829	0.959375	0.9509	0.848435	1.30103
2	10011008		1.30103	0.968483	1.80508	1.50172	1.8764	1.92431	1.69835	1.71393	1.6312	1.60002	1.42581	1.39717	1.23259	1.44761	1.27607	1.24682	1.30673	1.23616	1.31536	1.4368	1.31285	1.12811	0.782759	0.815046	1.28044	1.57017	1.80851	1.98518	1.95032	1.99766	1.90818	1.82501	1.56989	1.42925	1.38735	1.24361	1.29774	1.41196	1.1878	1.24623	1.03993	1.07295	1.07925	1.19529	0.838849
2	10011009		1.30103	1.08228	1.20121	1.02946	1.42095	1.47721	1.36992	1.3101	1.40185	1.37005	1.18879	1.33868	1.05223	1.31262	1.10599	1.22624	1.24714	0.992554	1.17797	1.20569	1.30235	0.931254	1.30103	0.838219	1.38144	1.49755	1.56759	1.89785	1.9319	1.91092	1.91565	1.8784	1.6989	1.51587	1.46586	1.25876	1.29774	1.04505	1.18665	1.15812	0.908646	1.15927	1.08962	1.03547	0.773713
2	10011010		1.30103	1.30103	1.30103	1.30103	0.920019	1.31833	1.47515	1.57249	1.85805	1.61046	1.36685	1.47265	1.30164	1.41194	1.16209	1.39275	1.40386	1.13027	1.25513	1.2828	1.26456	1.05003	1.30103	1.30103	0.940516	1.30242	1.57151	1.81141	1.87301	1.91571	1.80712	1.68252	1.55335	1.22896	1.30062	0.966564	1.07122	0.837904		0.836007	1.30103	0.748343	0.752816	1.30103	1.30103
2	10011017		1.30103	0.8074	1.34807	1.24408	1.5415	1.45162	1.43315	1.4501	1.48783	1.4097	1.24819	1.42095	1.2293	1.41785	1.174	1.40052	1.35195	1.14693	1.32056	1.28691	1.31827	1.14164	1.30103	0.69897	1.39025	1.74255	1.65261	1.96821	2.09609	1.93365	1.78979	1.67482	1.60267	1.30835	1.36144	1.09684	1.19874	0.957464	1.10144	1.1487	0.866701	0.992288	0.994669	0.946501	1.30103
2	10011020		1.30103	0.806994	1.24957	1.25701	1.61557	1.76992	1.62737	1.70354	1.85518	1.81388	1.67032	1.71262	1.52139	1.66123	1.46328	1.67874	1.56403	1.26597	1.77471	1.55371	1.50899	1.38265	0.89137	0.999348	1.66604	1.93322	1.97431	2.18865	2.21928	1.96402	1.94574	2.03725	1.9089	1.55526	1.67721	1.2957	1.49627	1.16761		1.23538	1.04419	1.09089	1.43476	1.13001	0.906227
2	10011021		1.30103	0.85564	1.21725	1.07207	1.45821	1.53939	1.43149	1.41106	1.65566	1.50543	1.2481	1.47445	1.24132	1.42898	1.23203	1.28348	1.31003	1.42771	1.30707	1.24321	1.29301	1.05331	1.30103	1.30103	0.887786	1.30595	1.50974	1.85673	2.03351	1.77332	1.63066	1.7365	1.56228	1.29813	1.30494	1.10653	1.39778	0.866169	1.04376	0.892095	0.81591	0.823474	0.911211	0.726809	1.30103
2	10011023		1.30103	0.956601	1.07675	1.05258	1.35929	1.5854	1.39372	1.38671	1.46832	1.36657	1.21109	1.30285	1.11932	1.22515	0.975845	1.18133	1.08877	0.971601	1.12659	1.11631	1.1786	0.988782	1.30103	0.814447	1.2682	1.50122	1.51467	1.89642	1.84609	1.80691	1.80577	1.66379	1.47839	1.15594	1.19712	0.914132	1.15609	0.984212	1.05281	0.968249	0.731105	0.903795	0.833338	0.747023	1.30103
2	10011029		1.30103	0.799961	1.0994	1.07613	1.36252	1.47857	1.4787	1.6194	1.67003	1.65474	1.34262	1.46223	1.25423	1.36344	1.1967	1.46052	1.24418	1.11471	1.31199	1.38693	1.26439	1.12044	1.30103	1.30103	0.986772	1.21748	1.30535	1.68574	1.78888	1.734	1.68485	1.77012	1.65801	1.26245	1.30535	1.02938	1.17026	0.913814	1.00432	0.908485	0.716003	0.880814	0.986772	0.880814	1.30103
2	10011031		1.30103	0.757168	0.958134	1.02567	1.39604	1.53149	1.44033	1.41686	1.63767	1.58209	1.36502	1.36384	1.27651	1.35023	1.24336	1.4183	1.39053	1.24981	1.32591	1.30057	1.30621	1.15758	1.30103	1.30103	1.12159	1.46934	1.50833	1.74609	2.12284	1.94471	1.89856	1.90982	1.76362	1.37096	1.5165	1.32234	1.44755	1.08803	1.10697	1.03483	0.883207	1.03973	1.11962	1.09001	1.30103
2	10011033		1.30103	1.48704	1.28021	1.1313	1.46368	1.48357	1.36836	1.3981	1.55894	1.42729	1.18977	1.38055	1.14504	1.38055	1.07871	1.21283	1.19723	1.03427	1.16747	1.2446	1.16265	1.03379	1.30103	0.726646		1.67826	1.73434	2.01368	1.82749	1.72404	1.66186	1.55628	1.39938	1.11764	1.29394	1.0308	1.19326	0.925621	1.08704	0.899602	0.881841	0.971183	0.888853	0.829947	0.709779
2	10011040		1.30103	0.857935	1.19022	1.21184	1.54058	1.41712	1.44525	1.47135	1.54311	1.64659	1.35576	1.48274	1.39754	1.438	1.33684	1.47095	1.44793	1.28762	1.39477	1.33314	1.38202	1.25645	0.816771	1.30103	1.18918	1.63281	1.81935	2.02857	1.99232	1.95203	1.79173	2.00198	1.89824	1.62005	1.67575	1.40695	1.40028	1.24172	1.15972	1.29837	1.16206	1.29017	1.24961	1.19507	1.08379
2	10011044		1.30103	0.9174	1.24731	1.05227	1.60808	1.60499	1.42068	1.41446	1.5549	1.51188	1.27163	1.39233	1.19424	1.30389	1.14442	1.26933	1.1232	1.04001	1.26991	1.21651	1.1628	0.951143	1.30103	1.30103	0.908646	1.36393	1.40092	1.88395	1.83351	1.79137	1.68084	1.64755	1.48722	1.20317	1.35118	1.12189	1.20132	0.976212	1.03015	0.990383	0.802705	0.944631	0.93897	0.741073	1.30103
2	10011047		1.30103	1.30103	1.03906	1.04786	1.3511	1.42068	1.28894	1.3157	1.54646	1.46124	1.2169	1.35894	1.2348	1.27882	1.14755	1.2402	1.21535	1.02821	1.19984	1.21611	1.16432	1.00087	0.758306	1.30103	1.02788	1.33604	1.52085	1.79111	1.88254	1.77388	1.80697	1.8426	1.65364	1.33029	1.48625	1.21646	1.35911	1.06126	1.12691	1.18817	0.896251	1.0732	1.0016	0.890868	1.30103
2	10011048		1.30103	1.30103	1.30103	0.700963	1.28596	1.39083	1.42132	1.37834	1.57813	1.53423	1.26891	1.35392	1.20911	1.39468	1.19934	1.38918	1.37247	1.19659	1.39039	1.28427	1.33252	1.03838	0.743745	0.704751	0.925828	1.13868	1.66259	1.29791	1.9211	1.93718	1.88667	1.74004	1.6378	1.20823	1.36044	1.07089	1.2964	0.961611	1.20841	1.20952	0.836957	1.00281	0.972989	0.913072	1.30103
		0	1	2	3	4	5	6	8	12	24	48	72	96	120	144	168	192	216	240	264	288	312	336
1	mean		1.30103	1.14555	1.19147	1.13997	1.49117	1.57827	1.4948	1.51031	1.60475	1.55633	1.32952	1.46931	1.27594	1.42498	1.2258	1.35838	1.32232	1.17505	1.31593	1.3063	1.31444	1.12261	1.0361	1.01282	1.17122	1.35391	1.37927	1.71245	1.81424	1.70501	1.70704	1.81998	1.74873	1.50737	1.62221	1.40226	1.54255	1.34357	1.4842	1.44825	1.28296	1.4223	1.40121	1.37611	1.21635
1	N		17	17	17	17	17	17	17	17	17	17	17	17	17	17	17	17	16	17	17	17	17	17	16	16	16	16	16	16	16	16	16	16	16	16	15	16	16	15	15	14	15	16	16	16	16
1	SD		0	0.232554	0.15237	0.180764	0.193532	0.156715	0.153026	0.14269	0.135767	0.137674	0.163519	0.161974	0.134423	0.16651	0.163067	0.162076	0.154557	0.171423	0.188393	0.152204	0.154606	0.175311	0.195001	0.189134	0.201186	0.217088	0.224452	0.155662	0.100059	0.162016	0.099512	0.123303	0.136179	0.153276	0.16673	0.157543	0.134103	0.147725	0.146589	0.143937	0.156336	0.146993	0.154998	0.149513	0.195374
1	90CI		0	0.0930644	0.0609759	0.0723388	0.0774482	0.0627148	0.0612387	0.0571023	0.0543317	0.0550951	0.0654376	0.0648194	0.053794	0.0666346	0.0652567	0.06486	0.0637549	0.0686008	0.0753917	0.0609094	0.061871	0.0701565	0.0804379	0.0780178	0.082989	0.0895488	0.0925865	0.0642105	0.0412745	0.0668316	0.0410487	0.0508626	0.0561737	0.0632262	0.0710315	0.0649863	0.0553175	0.0629351	0.0624509	0.0634735	0.0666033	0.0606346	0.0639368	0.0616743	0.0805918
1	up		1.30103	1.23861	1.25244	1.21231	1.56862	1.64099	1.55604	1.56741	1.65909	1.61143	1.39496	1.53413	1.32973	1.49162	1.29105	1.42324	1.38608	1.24365	1.39132	1.36721	1.37631	1.19277	1.11653	1.09084	1.25421	1.44345	1.47185	1.77666	1.85551	1.77184	1.74808	1.87084	1.8049	1.5706	1.69324	1.46724	1.59787	1.40651	1.54665	1.51172	1.34956	1.48294	1.46514	1.43778	1.29694
1	down		1.30103	1.05249	1.13049	1.06763	1.41372	1.51556	1.43356	1.4532	1.55042	1.50124	1.26408	1.40449	1.22214	1.35835	1.16054	1.29352	1.25857	1.10645	1.24054	1.24539	1.25256	1.05245	0.955659	0.934802	1.08823	1.26436	1.28668	1.64824	1.77296	1.63818	1.66599	1.76912	1.69256	1.44415	1.55118	1.33727	1.48723	1.28064	1.42175	1.38477	1.21636	1.36167	1.33727	1.31443	1.13576
2	mean		1.30103	1.05013	1.24015	1.13295	1.45981	1.54252	1.45158	1.47773	1.6148	1.55704	1.32131	1.44187	1.26142	1.40477	1.20338	1.3691	1.31913	1.16491	1.32608	1.30632	1.30189	1.10553	1.14402	1.08167	1.15598	1.47434	1.60108	1.85991	1.96352	1.8749	1.80255	1.78729	1.63696	1.33837	1.41293	1.15527	1.27815	1.02703	1.11157	1.08084	0.90509	0.998473	1.00512	0.958959	1.12808
2	N		16	16	16	16	16	16	16	16	16	16	16	16	16	16	16	16	16	16	16	16	16	16	16	16	15	16	16	16	16	16	16	16	16	16	16	16	16	16	14	16	16	16	16	16	16
2	SD		0	0.242338	0.185264	0.175603	0.21574	0.162469	0.106288	0.12845	0.125607	0.132187	0.122752	0.108317	0.117765	0.10819	0.111595	0.139539	0.129434	0.128447	0.152442	0.107552	0.110373	0.123381	0.242432	0.265353	0.237702	0.2433	0.183958	0.203063	0.133577	0.096757	0.0964521	0.130329	0.144284	0.14611	0.144562	0.147312	0.118816	0.146239	0.0631681	0.147289	0.15835	0.13016	0.165502	0.178255	0.244366
2	90CI		0	0.0999646	0.0764215	0.0724363	0.0889928	0.0670187	0.0438437	0.0529857	0.0518131	0.0545273	0.0506351	0.0446809	0.0485781	0.0446282	0.0460328	0.0575596	0.0533917	0.0529844	0.0628823	0.0443654	0.0455287	0.0508947	0.100003	0.109458	0.101268	0.100361	0.0758827	0.0837635	0.0551006	0.0399123	0.0397865	0.0537606	0.059517	0.0602705	0.0596319	0.0607662	0.0490116	0.0603237	0.0278559	0.0607569	0.0653195	0.0536912	0.0682694	0.0735303	0.100801
2	up		1.30103	1.15009	1.31657	1.20539	1.54881	1.60954	1.49542	1.53071	1.66661	1.61157	1.37195	1.48655	1.31	1.4494	1.24941	1.42666	1.37253	1.21789	1.38896	1.35069	1.34742	1.15642	1.24402	1.19113	1.25725	1.5747	1.67697	1.94367	2.01862	1.91481	1.84233	1.84105	1.69648	1.39864	1.47256	1.21604	1.32716	1.08735	1.13943	1.1416	0.970409	1.05216	1.07339	1.03249	1.22888
2	down		1.30103	0.950164	1.16373	1.06051	1.37082	1.4755	1.40774	1.42474	1.56298	1.50251	1.27068	1.39719	1.21284	1.36014	1.15735	1.31154	1.26574	1.11193	1.26319	1.26196	1.25636	1.05463	1.04401	0.972211	1.05471	1.37398	1.5252	1.77614	1.90842	1.83499	1.76276	1.73353	1.57744	1.2781	1.35329	1.0945	1.22914	0.966701	1.08371	1.02009	0.839771	0.944782	0.936849	0.885429	1.02728
all	mean	0	1.30103	1.09929	1.21507	1.13656	1.47597	1.56094	1.47384	1.49451	1.60962	1.55668	1.32554	1.456	1.2689	1.41518	1.21493	1.36358	1.32073	1.17013	1.32085	1.30631	1.30835	1.11433
	N		33	33	33	33	33	33	33	33	33	33	33	33	33	33	33	33	32	33	33	33	33	33
	SD		0	0.238568	0.168249	0.175514	0.201985	0.158058	0.132231	0.134862	0.128988	0.132921	0.143002	0.137155	0.12486	0.13948	0.138789	0.149301	0.140242	0.149844	0.169309	0.130404	0.133051	0.150259
	90CI	0	0	0.0685235	0.0483257	0.0504125	0.0580157	0.0453988	0.0379806	0.0387361	0.037049	0.0381786	0.0410743	0.0393947	0.0358633	0.0400627	0.0398641	0.0428836	0.0409059	0.0430394	0.0486303	0.0374557	0.0382159	0.0431587
	up	0	1.30103	1.16781	1.2634	1.18698	1.53398	1.60634	1.51182	1.53325	1.64667	1.59486	1.36662	1.4954	1.30476	1.45524	1.25479	1.40646	1.36164	1.21317	1.36948	1.34377	1.34657	1.15749
	down	0	1.30103	1.03076	1.16674	1.08615	1.41795	1.51554	1.43586	1.45577	1.57257	1.5185	1.28447	1.41661	1.23304	1.37512	1.17506	1.32069	1.27982	1.12709	1.27222	1.26885	1.27014	1.07117
																									mean non zero
																									0.903904
																									count non zero
																									17

## Sheet: Rifabutin
1=TMC207+Rifabutin 2=TMC207+Rifampin		Day 29 Series	Day 29 Series	Day 29 Series	Day 29 Series	Day 29 Series	Day 29 Series	Day 29 Series	Day 29 Series	Day 29 Series	Day 29 Series														RBT log ng/ml	WBA
Trt Group	Subject Number	Pre-Dose	1 Hour Post-Dose	2 Hours Post-Dose	3 Hours Post-Dose	4 Hours Post-Dose	5 Hours Post-Dose	6 Hours Post-Dose	8 Hours Post-Dose	12 Hours Post-Dose	24 Hours Post-Dose														0.0219	0.2367
1	10011004	59.92	61.96	66.26	84.6	146.83	446.41	567.28	221.24	138.96	68.22														0.0449	0.2367
1	10011011																								0.068	0.2366
1	10011016	47.23	425.05	519.4	389.45	265.95	258.25	238.43	130.96	97.03	57.56														0.091	0.2366
1	10011018	77.49	67	112.73	161.72	157.83	342.23	358.43	191.31	149.01	105.92														0.1141	0.2365
1	10011022	37.43	50.9	106.51	287.5	402.92	371.55	266.91	139.08	90.7	50.49														0.1371	0.2364
1	10011024	27.75	25.28	36.36	35.53	65.84	200.66	181.32	121.66	171.33	47.18														0.1602	0.2363
1	10011027	58.21	58.1	273.93	637.41	376.81	358.34	256.97	162.42	103.02	69.52														0.1832	0.2361
1	10011028	39.37	48.45	223.61	158.33	282.99	345.3	249.72	131.13	90.22	42.31														0.2063	0.2359
1	10011030	75.21	82.62	205.66	642.59	476.44	649.75	350.05	259.93	151.14	95.85														0.2293	0.2355
1	10011032	41.02	42.28	80.47	205.88	432.21	710.18	486.8	235.28	90.86	63.46														0.2523	0.2352
1	10011035	54.43	81.32	348.35	605.55	449.48	371.32	262.37	154.88	92.58	66.03														0.2754	0.2347
1	10011036	48.02	48.51	84.22	214.24	262.19	448.97	365.54	166.15	97.05	58.9														0.2984	0.2341
1	10011038	25.32	24.42	48.37	94.37	162.01	319.7	265.02	130.62	64.26	31.98														0.3215	0.2335
1	10011041	43.16	48.07	54.9	74.76	146.1	255.03	339.18	176.26	95.53	62.98														0.3445	0.2327
1	10011043	36.27	427.39	390.98	311.42	198.1	227.94	221.91	129.33	82.94	55.44														0.3676	0.2318
1	10011045	44.01	41.76	89.52	178.83	297.71	361.39	329.37	164.77	112.31	55.54														0.3906	0.2308
1	10011049	38.9	47.84	93.07	170.64	185.38	304.1	360.27	266.87	152.62	59.23														0.4137	0.2297
Trt Group	Subject Number														hr	log conc	u90	l90	WBA	u90%	l90%	cWBA	u90%	l90%	0.4367	0.2285
1	10011004	1.77757	1.79211	1.82125	1.92737	2.16681	2.64973	2.7538	2.34486	2.14289	1.83391				0	1.65349	1.59789	1.70909	-0.161634	-0.129343	-0.194694	0	0	0	0.4598	0.2271
1	10011011														1	1.80911	1.66399	1.95424	-0.255943	-0.167826	-0.347622	-0.00869953	-0.00619102	-0.0112982	0.4828	0.2255
1	10011016	1.67422	2.62844	2.7155	2.59045	2.4248	2.41204	2.37736	2.11714	1.98691	1.76012				2	2.0992	1.95535	2.24305	-0.440394	-0.348333	-0.531753	-0.0232066	-0.0169443	-0.0296186	0.5059	0.2238
1	10011018	1.88925	1.82607	2.05204	2.20876	2.19819	2.53432	2.5544	2.28174	2.17322	2.02498				3	2.30005	2.153	2.4471	-0.567354	-0.474755	-0.656855	-0.0442013	-0.034092	-0.0543812	0.5289	0.2219
1	10011022	1.57322	1.70672	2.02739	2.45864	2.60522	2.57002	2.42636	2.14326	1.95761	1.70321				4	2.37746	2.28079	2.47413	-0.614898	-0.555383	-0.672891	-0.0688315	-0.0555532	-0.0820843	0.552	0.2198
1	10011024	1.44326	1.40278	1.56062	1.5506	1.81849	2.30246	2.25845	2.08515	2.23383	1.67376				5	2.54733	2.48654	2.60812	-0.715451	-0.680201	-0.749802	-0.0965471	-0.0812945	-0.111724	0.575	0.2176
1	10011027	1.765	1.76418	2.43764	2.80442	2.57612	2.5543	2.40988	2.21064	2.01292	1.84211				6	2.48533	2.43283	2.53782	-0.679485	-0.648341	-0.709995	-0.125608	-0.108972	-0.142136	0.598	0.2151
1	10011028	1.59517	1.68529	2.34949	2.19956	2.45177	2.5382	2.39745	2.1177	1.9553	1.62644				8	2.2259	2.17927	2.27254	-0.520967	-0.491455	-0.550236	-0.175627	-0.156464	-0.194646	0.6211	0.2125
1	10011030	1.87628	1.91709	2.31315	2.80793	2.67801	2.81275	2.54413	2.41486	2.17938	1.98159				12	2.03093	1.9822	2.07965	-0.396626	-0.365439	-0.427931	-0.252093	-0.227872	-0.27616	0.6441	0.2097
1	10011032	1.613	1.62613	1.90563	2.31361	2.63569	2.85137	2.68735	2.37159	1.95837	1.8025				24	1.77522	1.72424	1.8262	-0.235019	-0.203853	-0.266603	-0.410005	-0.370195	-0.449793	0.6672	0.2066
1	10011035	1.73584	1.9102	2.54202	2.78215	2.65271	2.56975	2.41891	2.19	1.96652	1.81974				25	1.80911	1.66399	1.95424	-0.255943	-0.167826	-0.347622	-0.420233	-0.377938	-0.46259	0.6902	0.2034
1	10011036	1.68142	1.68583	1.92542	2.3309	2.41862	2.65222	2.56293	2.2205	1.987	1.77012				26	2.0992	1.95535	2.24305	-0.440394	-0.348333	-0.531753	-0.43474	-0.388692	-0.48091	0.7133	0.1999
1	10011038	1.40346	1.38775	1.68458	1.97483	2.20954	2.50474	2.42328	2.11601	1.80794	1.50488				27	2.30005	2.153	2.4471	-0.567354	-0.474755	-0.656855	-0.455735	-0.405839	-0.505673	0.7363	0.1961
1	10011041	1.63508	1.68187	1.73957	1.87367	2.16465	2.40659	2.53043	2.24615	1.98014	1.7992				28	2.37746	2.28079	2.47413	-0.614898	-0.555383	-0.672891	-0.480365	-0.4273	-0.533376	0.7594	0.1922
1	10011043	1.55955	2.63082	2.59215	2.49335	2.29688	2.35782	2.34618	2.1117	1.91876	1.74382				29	2.54733	2.48654	2.60812	-0.715451	-0.680201	-0.749802	-0.508081	-0.453042	-0.563015	0.7824	0.188
1	10011045	1.64355	1.62076	1.95192	2.25244	2.47379	2.55798	2.51768	2.21688	2.05042	1.74461				30	2.48533	2.43283	2.53782	-0.679485	-0.648341	-0.709995	-0.537142	-0.48072	-0.593427	0.8055	0.1836
1	10011049	1.58995	1.67979	1.96881	2.23208	2.26806	2.48302	2.55663	2.4263	2.18361	1.77254				32	2.2259	2.17927	2.27254	-0.520967	-0.491455	-0.550236	-0.587161	-0.528211	-0.645937	0.8285	0.1789
	mean	1.65349	1.80911	2.0992	2.30005	2.37746	2.54733	2.48533	2.2259	2.03093	1.77522				36	2.03093	1.9822	2.07965	-0.396626	-0.365439	-0.427931	-0.663627	-0.599619	-0.727451	0.8516	0.1739
	SD	0.134791	0.351807	0.34873	0.356482	0.234344	0.147364	0.127267	0.113047	0.118115	0.123578				48	1.77522	1.72424	1.8262	-0.235019	-0.203853	-0.266603	-0.821538	-0.741942	-0.901084	0.8746	0.1687
	count	16	16	16	16	16	16	16	16	16	16				48								-0.901084		0.8977	0.1632
	Upper 90CI	1.70909	1.95424	2.24305	2.4471	2.47413	2.60812	2.53782	2.27254	2.07965	1.8262				36								-0.727451		0.9207	0.1575
	Lower 90CI	1.59789	1.66399	1.95535	2.153	2.28079	2.48654	2.43283	2.17927	1.9822	1.72424				32								-0.645937		0.9438	0.1515
															30								-0.593427		0.9668	0.1452
															29								-0.563015		0.9898	0.1387
Trt Group	Subject Number	0	1	2	3	4	5	6	8	12					28								-0.533376		1.0129	0.1319
1	10011004	1.47654	1.49108	1.52022	1.62634	1.86578	2.3487	2.45277	2.04383	1.84186	1.53288	<-	These may be dRBT		27								-0.505673		1.0359	0.1248
1	10011011														26								-0.48091		1.059	0.1174
1	10011016	1.37319	2.32741	2.41447	2.28942	2.12377	2.11101	2.07633	1.81611	1.68588	1.45909				25								-0.46259		1.082	0.1097
1	10011018	1.58822	1.52504	1.75101	1.90773	1.89716	2.23329	2.25337	1.98071	1.87219	1.72395				24								-0.449793		1.1051	0.1018
1	10011022	1.27219	1.40569	1.72636	2.15761	2.30419	2.26899	2.12533	1.84223	1.65658	1.40218				12								-0.27616		1.1281	0.0936
1	10011024	1.14223	1.10175	1.25959	1.24957	1.51746	2.00143	1.95742	1.78412	1.9328	1.37273				8								-0.194646		1.1512	0.0851
1	10011027	1.46397	1.46315	2.13661	2.50339	2.27509	2.25327	2.10885	1.90961	1.71189	1.54108				6								-0.142136		1.1742	0.0763
1	10011028	1.29414	1.38426	2.04846	1.89853	2.15074	2.23717	2.09642	1.81667	1.65427	1.32541				5								-0.111724		1.1973	0.0673
1	10011030	1.57525	1.61606	2.01212	2.5069	2.37698	2.51172	2.2431	2.11383	1.87835	1.68056				4								-0.0820843		1.2203	0.058
1	10011032	1.31197	1.3251	1.6046	2.01258	2.33466	2.55034	2.38632	2.07056	1.65734	1.50147				3								-0.0543812		1.2434	0.0484
1	10011035	1.43481	1.60917	2.24099	2.48112	2.35168	2.26872	2.11788	1.88897	1.66549	1.51871				2								-0.0296186		1.2664	0.0386
1	10011036	1.38039	1.3848	1.62439	2.02987	2.11759	2.35119	2.2619	1.91947	1.68597	1.46909				1								-0.0112982		1.2895	0.0285
1	10011038	1.10243	1.08672	1.38355	1.6738	1.90851	2.20371	2.12225	1.81498	1.50691	1.20385				0								0		1.3125	0.0181
1	10011041	1.33405	1.38084	1.43854	1.57264	1.86362	2.10556	2.2294	1.94512	1.67911	1.49817														1.3355	0.0074984
1	10011043	1.25852	2.32979	2.29112	2.19232	1.99585	2.05679	2.04515	1.81067	1.61773	1.44279														1.3586	-0.0033651
1	10011045	1.34252	1.31973	1.65089	1.95141	2.17276	2.25695	2.21665	1.91585	1.74939	1.44358														1.3816	-0.0145
1	10011049	1.28892	1.37876	1.66778	1.93105	1.96703	2.18199	2.2556	2.12527	1.88258	1.47151														1.4047	-0.0258
																									1.4277	-0.0374
																									1.4508	-0.0492
																									1.4738	-0.0612
																									1.4969	-0.0734
																									1.5199	-0.0859
																									1.543	-0.0985
																									1.566	-0.1113
																									1.5891	-0.1243
																									1.6121	-0.1375
																									1.6352	-0.1509
																									1.6582	-0.1644
																									1.6812	-0.178
																									1.7043	-0.1918
																									1.7273	-0.2057
																									1.7504	-0.2197
																									1.7734	-0.2339
																									1.7965	-0.2481
																									1.8195	-0.2624
																									1.8426	-0.2769
																									1.8656	-0.2913
																									1.8887	-0.3059
																									1.9117	-0.3205
																									1.9348	-0.3352
																									1.9578	-0.3499
																									1.9809	-0.3646
																									2.0039	-0.3794
																									2.027	-0.3941
																									2.05	-0.4089
																									2.073	-0.4237
																									2.0961	-0.4384
																									2.1191	-0.4532
																									2.1422	-0.4679
																									2.1652	-0.4825
																									2.1883	-0.4972
																									2.2113	-0.5118
																									2.2344	-0.5263
																									2.2574	-0.5408
																									2.2805	-0.5552
																									2.3035	-0.5695
																									2.3266	-0.5838
																									2.3496	-0.5979
																									2.3727	-0.612
																									2.3957	-0.626
																									2.4187	-0.6399
																									2.4418	-0.6537
																									2.4648	-0.6674
																									2.4879	-0.681
																									2.5109	-0.6944
																									2.534	-0.7078
																									2.557	-0.721
																									2.5801	-0.7341
																									2.6031	-0.747
																									2.6262	-0.7599
																									2.6492	-0.7726
																									2.6723	-0.7852
																									2.6953	-0.7976
																									2.7184	-0.8099
																									2.7414	-0.8221
																									2.7645	-0.8341
																									2.7875	-0.846
																									2.8105	-0.8578
																									2.8336	-0.8694
																									2.8566	-0.8808
																									2.8797	-0.8921
																									2.9027	-0.9033
																									2.9258	-0.9143
																									2.9488	-0.9252
																									2.9719	-0.936
																									2.9949	-0.9466
																									3.018	-0.957
																									3.041	-0.9673
																									3.0641	-0.9775
																									3.0871	-0.9875
																									3.1102	-0.9974
																									3.1332	-1.0071
																									3.1562	-1.0167
																									3.1793	-1.0262
																									3.2023	-1.0355
																									3.2254	-1.0447
																									3.2484	-1.0537
																									3.2715	-1.0626
																									3.2945	-1.0714
																									3.3176	-1.0801
																									3.3406	-1.0886
																									3.3637	-1.097
																									3.3867	-1.1052
																									3.4098	-1.1133
																									3.4328	-1.1213
																									3.4559	-1.1292
																									3.4789	-1.1369
																									3.502	-1.1446
																									3.525	-1.1521
																									3.548	-1.1594
																									3.5711	-1.1667
																									3.5941	-1.1739
																									3.6172	-1.1809
																									3.6402	-1.1878
																									3.6633	-1.1946
																									3.6863	-1.2013
																									3.7094	-1.2079
																									3.7324	-1.2144
																									3.7555	-1.2208
																									3.7785	-1.2271
																									3.8016	-1.2332
																									3.8246	-1.2393
																									3.8477	-1.2453
																									3.8707	-1.2512
																									3.8937	-1.2569
																									3.9168	-1.2626
																									3.9398	-1.2682
																									3.9629	-1.2737
																									3.9859	-1.2791
																									4.009	-1.2844
																									4.032	-1.2897
																									4.0551	-1.2948
																									4.0781	-1.2999
																									4.1012	-1.3049
																									4.1242	-1.3098
																									4.1473	-1.3146
																									4.1703	-1.3193
																									4.1934	-1.324
																									4.2164	-1.3285
																									4.2395	-1.3331
																									4.2625	-1.3375
																									4.2855	-1.3418
																									4.3086	-1.3461
																									4.3316	-1.3504
																									4.3547	-1.3545
																									4.3777	-1.3586
																									4.4008	-1.3626
																									4.4238	-1.3666
																									4.4469	-1.3704
																									4.4699	-1.3743
																									4.493	-1.378
																									4.516	-1.3817
																									4.5391	-1.3854
																									4.5621	-1.3889
																									4.5852	-1.3925
																									4.6082	-1.3959
																									4.6312	-1.3993
																									4.6543	-1.4027
																									4.6773	-1.406
																									4.7004	-1.4092
																									4.7234	-1.4124
																									4.7465	-1.4156
																									4.7695	-1.4187
																									4.7926	-1.4217
																									4.8156	-1.4247
																									4.8387	-1.4277
																									4.8617	-1.4306
																									4.8848	-1.4334
																									4.9078	-1.4362
																									4.9309	-1.439
																									4.9539	-1.4417
																									4.977	-1.4444
																									5	-1.4471

## Sheet: Desacetyl Rifabutin
1=TMC207+Rifabutin 2=TMC207+Rifampin		Day 29 Series	Day 29 Series	Day 29 Series	Day 29 Series	Day 29 Series	Day 29 Series	Day 29 Series	Day 29 Series	Day 29 Series	Day 29 Series		max	log max
Trt Group	Subject Number	Pre-Dose	1 Hour Post-Dose	2 Hours Post-Dose	3 Hours Post-Dose	4 Hours Post-Dose	5 Hours Post-Dose	6 Hours Post-Dose	8 Hours Post-Dose	12 Hours Post-Dose	24 Hours Post-Dose
1	10011004	5.93	6.29	6.57	7.75	11.93	37.58	55.62	23.93	13.35	5.08		72.07	1.85775
1	10011011
1	10011016	BLQ	31.48	40.17	32.04	24.37	20.96	19.33	11.07	7.14	BLQ
1	10011018	BLQ	BLQ	BLQ	7.07	8.86	16.82	20.03	12.73	8.64	BLQ
1	10011022	BLQ	BLQ	BLQ	12.95	20.21	18.89	13.72	7.68	BLQ	BLQ
1	10011024	BLQ	BLQ	BLQ	BLQ	BLQ	11.62	9.93	6.41	11.88	BLQ
1	10011027	BLQ	BLQ	14.19	37.37	31.53	30.16	20.18	12.78	7.66	BLQ
1	10011028	BLQ	BLQ	15.5	8.85	17.75	26.35	19.07	10.19	6.04	BLQ
1	10011030	BLQ	BLQ	8.92	24.94	23.23	30.05	18.39	13.62	8.37	BLQ
1	10011032	BLQ	BLQ	6.34	18	49.1	72.07	54.8	26.03	10.99	5.08
1	10011035	BLQ	BLQ	18.78	35.95	31.35	26.53	17.96	10.6	6	BLQ
1	10011036	BLQ	BLQ	BLQ	12.86	18.55	32.79	28.34	13.03	7.39	BLQ
1	10011038	BLQ	BLQ	BLQ	5.9	9.91	19.16	15.94	8.23	BLQ	BLQ
1	10011041	BLQ	BLQ	BLQ	5.67	13.34	23.98	31.8	16.83	8.67	5.13
1	10011043	BLQ	21.09	21.45	17.86	11.51	13.24	12.17	7.35	BLQ	BLQ
1	10011045	BLQ	BLQ	6.66	14.09	25.55	30.68	28.12	14.72	8.34	BLQ
1	10011049	BLQ	BLQ	7.08	13.88	17.25	29.09	33.71	25.77	11.61	BLQ

## Sheet: Rifampin
1=TMC207+Rifabutin 2=TMC207+Rifampin		Day 29 Series	Day 29 Series	Day 29 Series	Day 29 Series	Day 29 Series	Day 29 Series	Day 29 Series	Day 29 Series	Day 29 Series	Day 29 Series												log ngml	wba
Trt Group	Subject Number	Pre-Dose	1 Hour Post-Dose	2 Hours Post-Dose	3 Hours Post-Dose	4 Hours Post-Dose	5 Hours Post-Dose	6 Hours Post-Dose	8 Hours Post-Dose	12 Hours Post-Dose	24 Hours Post-Dose												0	0.2367
2	10011001	BLQ	BLQ	1148.17	4750.51	4315.98	5856.27	4742.69	1965.73	265.96	BLQ												0.0219	0.2367
2	10011003	BLQ	BLQ	2197.29	8828.59	5462.21	6620.52	4019.27	2160.55	632.635	BLQ												0.0449	0.2367
2	10011008	BLQ	BLQ	BLQ	6913.68	7261.22	8177.97	6458.05	2455.98	448.049	BLQ												0.068	0.2367
2	10011009	BLQ	331.832	3725.29	4428.22	3209.18	2978.71	2070.42	576.443	84.878	BLQ												0.091	0.2367
2	10011010	BLQ	254.616	4230.66	4236.95	3105.09	3199.15	2380.64	1100.66	224.985	BLQ												0.1141	0.2367
2	10011017	BLQ	BLQ	4366.32	5769.98	3072.98	2823.17	2258	650.131	70.363	BLQ												0.1371	0.2367
2	10011020	BLQ	BLQ	1010.65	6807.93	7575.74	13202.9	7246.63	3322.11	503.712	BLQ												0.1602	0.2367
2	10011021	BLQ	137.448	7340.45	8026.03	5138.14	4551.05	3746.27	1581.34	228.006	BLQ												0.1832	0.2367
2	10011023	BLQ	BLQ	1142.08	3492.24	2415.03	2989.14	2112.43	763.766	213.612	BLQ												0.2063	0.2367
2	10011029	BLQ	BLQ	3423.38	9164.65	7700.92	8493.83	7462.35	3733.04	1127.06	BLQ												0.2293	0.2366
2	10011031	BLQ	BLQ	7458.86	9647.78	6938.39	6252.33	4149.69	1177.27	244.841	BLQ												0.2523	0.2366
2	10011033	BLQ	BLQ	BLQ	6355.57	10347.7	7237.3	5654.56	2204.19	206.003	BLQ		hour	log conc	u90	l90	WBA	u90	l90	cWBA	u90	l90	0.2754	0.2366
2	10011040	BLQ	235.895	5326.42	11521.2	11075.8	10307.8	7576.55	3330.02	977.114	61.178		0	0	0	0	0.2367	0.2367	0.2367	0	0	0	0.2984	0.2366
2	10011044	BLQ	BLQ	1376.61	3913.17	2664.33	2391.75	1640.83	433.46	BLQ	BLQ		1	0.514596	0.895472	0.13372	0.236162	0.230368	0.2367	0.0098513	0.00973057	0.0098625	0.3215	0.2366
2	10011047	BLQ	BLQ	BLQ	1036.61	6370.2	6006.8	3857.15	1449.86	149.615	BLQ		2	2.48001	3.01677	1.94324	-0.212382	-0.569464	0.0566429	0.0103467	0.00266606	0.0159738	0.3445	0.2366
2	10011048	BLQ	BLQ	142.407	3225.5	6059.09	7076.41	4778.13	1875.16	331.041	BLQ		3	3.43055	3.53535	3.32576	-0.836153	-0.897051	-0.772208	-0.0114978	-0.0278863	0.00106621	0.3676	0.2365
													4	3.41721	3.5031	3.33132	-0.828145	-0.87863	-0.775689	-0.0461706	-0.0648797	-0.0311816	0.3906	0.2365
Trt Group	Subject Number	0	1	2	3	4	5	6	8	12	24		5	3.43587	3.52749	3.34424	-0.839319	-0.892607	-0.78374	-0.0809094	-0.10178	-0.0636697	0.4137	0.2365
2	10011001	0	0	2.75897	3.37571	3.33405	3.46659	3.375	2.99249	2.12379	0		6	3.29263	3.38271	3.20255	-0.751407	-0.807356	-0.693465	-0.11405	-0.137196	-0.0944448	0.4367	0.2364
2	10011003	0	0	3.04086	3.64486	3.43634	3.51986	3.30312	3.03353	2.50012	0		8	2.87504	2.99311	2.75697	-0.472731	-0.553376	-0.392345	-0.165055	-0.193894	-0.139687	0.4598	0.2363
2	10011008	0	0	0	3.53868	3.55998	3.61162	3.50907	3.0892	2.3503	0		12	2.01996	2.28094	1.75899	0.0265638	-0.0975347	0.117073	-0.202236	-0.248136	-0.162626	0.4828	0.2363
2	10011009	0	2.21989	3.27013	3.3452	3.20536	3.173	3.01503	2.45973	1.62777	0		24	0	0	0	0.2367	0.2367	0.2367	-0.13642	-0.213345	-0.0741831	0.5059	0.2362
2	10011010	0	2.10486	3.32538	3.32602	3.19104	3.204	3.07566	2.74062	2.05112	0		25	0.514596	0.895472	0.13372	0.236162	0.230368	0.2367	-0.126569	-0.203614	-0.0643206	0.5289	0.2361
2	10011017	0	0	3.33909	3.46014	3.18653	3.14971	3.05269	2.51197	1.54631	0		26	2.48001	3.01677	1.94324	-0.212382	-0.569464	0.0566429	-0.126073	-0.210679	-0.0582093	0.552	0.2359
2	10011020	0	0	2.70357	3.53199	3.5784	3.81964	3.55911	3.22038	2.40115	0		27	3.43055	3.53535	3.32576	-0.836153	-0.897051	-0.772208	-0.147918	-0.241231	-0.0731169	0.575	0.2358
2	10011021	0	1.83711	3.56469	3.60347	3.40978	3.35708	3.27257	2.89799	2.05692	0		28	3.41721	3.5031	3.33132	-0.828145	-0.87863	-0.775689	-0.182591	-0.278224	-0.105365	0.598	0.2356
2	10011023	0	0	2.75667	3.24207	3.08189	3.17452	3.02375	2.58193	2.0286	0		29	3.43587	3.52749	3.34424	-0.839319	-0.892607	-0.78374	-0.217329	-0.315125	-0.137853	0.6211	0.2354
2	10011029	0	0	3.23343	3.66109	3.58551	3.62807	3.57185	3.27103	2.75092	0		30	3.29263	3.38271	3.20255	-0.751407	-0.807356	-0.693465	-0.250469	-0.350541	-0.168628	0.6441	0.2352
2	10011031	0	0	3.57164	3.6834	3.54023	3.49501	3.31699	2.76985	2.08785	0		32	2.87504	2.99311	2.75697	-0.472731	-0.553376	-0.392345	-0.301475	-0.407238	-0.21387	0.6672	0.235
2	10011033	0	0	0	3.50212	3.71381	3.55855	3.45137	3.04222	2.01284	0		36	2.01996	2.28094	1.75899	0.0265638	-0.0975347	0.117073	-0.338656	-0.461481	-0.236809	0.6902	0.2347
2	10011040	0	2.07169	3.42541	3.76047	3.74335	3.71214	3.57844	3.22142	2.68892	0		48	0	0	0	0.2367	0.2367	0.2367	-0.27284	-0.42669	-0.148366	0.7133	0.2344
2	10011044	0	0	2.83778	3.2915	3.12456	3.07769	2.91403	2.33592	0	0		48									-0.42669	0.7363	0.234
2	10011047	0	0	0	2.71459	3.50312	3.47761	3.28524	2.8603	1.87395	0		36									-0.461481	0.7594	0.2336
2	10011048	0	0	1.8525	3.20757	3.48138	3.54878	3.37823	2.97201	2.21885	0		32									-0.407238	0.7824	0.2332
	mean	0	0.514596	2.48001	3.43055	3.41721	3.43587	3.29263	2.87504	2.01996	0		30									-0.350541	0.8055	0.2327
	SD	0	0.923336	1.30124	0.254052	0.208218	0.222116	0.218375	0.286232	0.632662	0		29									-0.315125	0.8285	0.2322
	count	17	16	16	16	16	16	16	16	16	16		28									-0.278224	0.8516	0.2316
	Upper 90CI	0	0.895472	3.01677	3.53535	3.5031	3.52749	3.38271	2.99311	2.28094	0		27									-0.241231	0.8746	0.231
	Lower 90CI	0	0.13372	1.94324	3.32576	3.33132	3.34424	3.20255	2.75697	1.75899	0		26									-0.210679	0.8977	0.2303
													25									-0.203614	0.9207	0.2296
													24									-0.213345	0.9438	0.2287
													12									-0.248136	0.9668	0.2278
													8									-0.193894	0.9898	0.2269
													6									-0.137196	1.0129	0.2258
													5									-0.10178	1.0359	0.2247
													4									-0.0648797	1.059	0.2235
													3									-0.0278863	1.082	0.2221
													2									0.00266606	1.1051	0.2207
													1									0.00973057	1.1281	0.2192
													0									0	1.1512	0.2176
																							1.1742	0.2158
																							1.1973	0.214
																							1.2203	0.212
																							1.2434	0.2099
																							1.2664	0.2076
																							1.2895	0.2052
																							1.3125	0.2027
																							1.3355	0.2
																							1.3586	0.1971
																							1.3816	0.1941
																							1.4047	0.191
																							1.4277	0.1876
																							1.4508	0.1841
																							1.4738	0.1804
																							1.4969	0.1765
																							1.5199	0.1724
																							1.543	0.1681
																							1.566	0.1636
																							1.5891	0.1588
																							1.6121	0.1539
																							1.6352	0.1488
																							1.6582	0.1434
																							1.6812	0.1378
																							1.7043	0.1319
																							1.7273	0.1259
																							1.7504	0.1195
																							1.7734	0.113
																							1.7965	0.1061
																							1.8195	0.0991
																							1.8426	0.0918
																							1.8656	0.0842
																							1.8887	0.0763
																							1.9117	0.0682
																							1.9348	0.0598
																							1.9578	0.0512
																							1.9809	0.0423
																							2.0039	0.0331
																							2.027	0.0237
																							2.05	0.014
																							2.073	0.0040301
																							2.0961	-0.0062002
																							2.1191	-0.0167
																							2.1422	-0.0274
																							2.1652	-0.0385
																							2.1883	-0.0497
																							2.2113	-0.0612
																							2.2344	-0.073
																							2.2574	-0.085
																							2.2805	-0.0973
																							2.3035	-0.1097
																							2.3266	-0.1224
																							2.3496	-0.1354
																							2.3727	-0.1485
																							2.3957	-0.1619
																							2.4187	-0.1754
																							2.4418	-0.1892
																							2.4648	-0.2031
																							2.4879	-0.2172
																							2.5109	-0.2315
																							2.534	-0.246
																							2.557	-0.2606
																							2.5801	-0.2753
																							2.6031	-0.2902
																							2.6262	-0.3052
																							2.6492	-0.3204
																							2.6723	-0.3356
																							2.6953	-0.3509
																							2.7184	-0.3664
																							2.7414	-0.3819
																							2.7645	-0.3974
																							2.7875	-0.413
																							2.8105	-0.4287
																							2.8336	-0.4444
																							2.8566	-0.4602
																							2.8797	-0.4759
																							2.9027	-0.4917
																							2.9258	-0.5074
																							2.9488	-0.5232
																							2.9719	-0.5389
																							2.9949	-0.5546
																							3.018	-0.5703
																							3.041	-0.5859
																							3.0641	-0.6015
																							3.0871	-0.617
																							3.1102	-0.6324
																							3.1332	-0.6478
																							3.1562	-0.6631
																							3.1793	-0.6782
																							3.2023	-0.6933
																							3.2254	-0.7083
																							3.2484	-0.7232
																							3.2715	-0.7379
																							3.2945	-0.7526
																							3.3176	-0.7671
																							3.3406	-0.7815
																							3.3637	-0.7957
																							3.3867	-0.8098
																							3.4098	-0.8237
																							3.4328	-0.8375
																							3.4559	-0.8512
																							3.4789	-0.8647
																							3.502	-0.878
																							3.525	-0.8912
																							3.548	-0.9042
																							3.5711	-0.9171
																							3.5941	-0.9297
																							3.6172	-0.9423
																							3.6402	-0.9546
																							3.6633	-0.9668
																							3.6863	-0.9788
																							3.7094	-0.9906
																							3.7324	-1.0023
																							3.7555	-1.0137
																							3.7785	-1.025
																							3.8016	-1.0362
																							3.8246	-1.0471
																							3.8477	-1.0579
																							3.8707	-1.0685
																							3.8937	-1.079
																							3.9168	-1.0892
																							3.9398	-1.0993
																							3.9629	-1.1092
																							3.9859	-1.119
																							4.009	-1.1286
																							4.032	-1.138
																							4.0551	-1.1473
																							4.0781	-1.1564
																							4.1012	-1.1653
																							4.1242	-1.1741
																							4.1473	-1.1827
																							4.1703	-1.1912
																							4.1934	-1.1995
																							4.2164	-1.2076
																							4.2395	-1.2156
																							4.2625	-1.2235
																							4.2855	-1.2312
																							4.3086	-1.2388
																							4.3316	-1.2462
																							4.3547	-1.2535
																							4.3777	-1.2606
																							4.4008	-1.2676
																							4.4238	-1.2745
																							4.4469	-1.2812
																							4.4699	-1.2878
																							4.493	-1.2943
																							4.516	-1.3007
																							4.5391	-1.3069
																							4.5621	-1.313
																							4.5852	-1.319
																							4.6082	-1.3249
																							4.6312	-1.3306
																							4.6543	-1.3363
																							4.6773	-1.3418
																							4.7004	-1.3472
																							4.7234	-1.3526
																							4.7465	-1.3578
																							4.7695	-1.3629
																							4.7926	-1.3679
																							4.8156	-1.3728
																							4.8387	-1.3776
																							4.8617	-1.3823
																							4.8848	-1.3869
																							4.9078	-1.3915
																							4.9309	-1.3959
																							4.9539	-1.4002
																							4.977	-1.4045
																							5	-1.4087

## Sheet: Desacetyl Rifampin
1=TMC207+Rifabutin 2=TMC207+Rifampin		Day 29 Series	Day 29 Series	Day 29 Series	Day 29 Series	Day 29 Series	Day 29 Series	Day 29 Series	Day 29 Series	Day 29 Series	Day 29 Series
Trt Group	Subject Number	Pre-Dose	1 Hour Post-Dose	2 Hours Post-Dose	3 Hours Post-Dose	4 Hours Post-Dose	5 Hours Post-Dose	6 Hours Post-Dose	8 Hours Post-Dose	12 Hours Post-Dose	24 Hours Post-Dose		Max	log max
2	10011001	BLQ	BLQ	20.001	39.136	267.144	399.603	499	377.544	184.797	55.838		2201.44	3.34271
2	10011003	BLQ	23.556	69.387	699.907	619.406	799.436	526.196	330.506	103.988	BLQ
2	10011008	BLQ	BLQ	BLQ	264.939	716.473	885.09	745.921	310.018	92.975	BLQ
2	10011009	BLQ		281.735	419.869	379.068	371.992	246.059	92.073	35.913	BLQ
2	10011010	BLQ		304.553	461.331	439.278	474.299	402.307	220.331	83.495	BLQ
2	10011017	BLQ	BLQ	164.656	434.375	251.919	259.862	235.377	82.494	22.699	BLQ
2	10011020	BLQ	BLQ	55.825	611.536	1203.54	2201.44	1301.73	578.225	109.521	BLQ
2	10011021	BLQ	30.192	374.975	592.674	424.199	453.989	373.276	169.463	59.925	BLQ
2	10011023	BLQ	27.972	60.313	329.544	300.492	444.264	324.748	159.433	77.798	BLQ
2	10011029	BLQ	BLQ	129.569	910.9	1105.17	1546.41	1602.63	990.927	261.965	BLQ
2	10011031	BLQ	BLQ	249.048	786.828	667.72	704.157	566.181	153.864	48.026	BLQ
2	10011033	BLQ	BLQ	BLQ	350.192	1042.22	1055.12	877.156	335.567	41.224	BLQ
2	10011040	BLQ		417.583	1357.39	1519.62	1972.31	1963.34	1144.53	455.805	26.139
2	10011044	BLQ	BLQ	51.304	337.843	314.71	372.35	283.127	101.593	21.788	BLQ
2	10011047	BLQ	BLQ	BLQ	43.699	584.368	696.599	529.256	251.999	43.905	BLQ
2	10011048	BLQ	BLQ		163.836	554.432	778.675	532.369	312.523	75.318	BLQ
					1357.39	1519.62	2201.44

## Sheet: TMC207
1=TMC207+Rifabutin 2=TMC207+Rifampin		Day 1 Series	Day 1 Series	Day 1 Series	Day 1 Series	Day 1 Series	Day 1 Series	Day 1 Series	Day 1 Series	Day 1 Series	Day 1 Series	Day 1 Series	Day 1 Series	Day 1 Series	Day 1 Series	Day 1 Series	Day 1 Series	Day 1 Series	Day 1 Series	Day 1 Series	Day 1 Series	Day 1 Series	Day 1 Series	Day 1 Series	Day 29 Series	Day 29 Series	Day 29 Series	Day 29 Series	Day 29 Series	Day 29 Series	Day 29 Series	Day 29 Series	Day 29 Series	Day 29 Series	Day 29 Series	Day 29 Series	Day 29 Series	Day 29 Series	Day 29 Series	Day 29 Series	Day 29 Series	Day 29 Series	Day 29 Series	Day 29 Series	Day 29 Series	Day 29 Series	Day 29 Series
Trt Group	Subject Number	Pre-Dose	1 Hour Post-Dose	2 Hours Post-Dose	3 Hours Post-Dose	4 Hours Post-Dose	5 Hours Post-Dose	6 Hours Post-Dose	8 Hours Post-Dose	12 Hours Post-Dose	24 Hours Post-Dose	48 Hours Post-Dose	72 Hours Post-Dose	96 Hours Post-Dose	120 Hours Post-Dose	144 Hours Post-Dose	168 Hours Post-Dose	192 Hours Post-Dose	216 Hours Post-Dose	240 Hours Post-Dose	264 Hours Post-Dose	288 Hours Post-Dose	312 Hours Post-Dose	336 Hours Post-Dose	Pre-Dose	1 Hour Post-Dose	2 Hours Post-Dose	3 Hours Post-Dose	4 Hours Post-Dose	5 Hours Post-Dose	6 Hours Post-Dose	8 Hours Post-Dose	12 Hours Post-Dose	24 Hours Post-Dose	48 Hours Post-Dose	72 Hours Post-Dose	96 Hours Post-Dose	120 Hours Post-Dose	144 Hours Post-Dose	168 Hours Post-Dose	192 Hours Post-Dose	216 Hours Post-Dose	240 Hours Post-Dose	264 Hours Post-Dose	288 Hours Post-Dose	312 Hours Post-Dose	336 Hours Post-Dose
1	10011004	BLQ	BLQ	352.27	3841.03	4992.95	5608.6	3432.62	1895.43	1277.01	526.109	209.142	66.653	64.896	43.358	37.51	34.496	38.873	33.412	24.563	39.67	31.826	23.933	BLQ	BLQ	BLQ	779.306	3371.6	3321.9	4186.61	3995.13	1330.28	1102.39	401.878	180.035	63.765	53.165	39.27	45.799	28.2	48.231	52.665	28.059	43.433	43.672	53.014	34.283
1	10011011	BLQ	125.554	1409.7	3498.95	5584.26	5408.96	4828.2	3124.3	1688	1041.49	445.194	191.658	56.698	98.691	106.816	76.737	82.231	63.158	51.454	65.652	62.003	170.926	53.738	NO_SAMPLE_DRAWN	NO_SAMPLE_DRAWN	NO_SAMPLE_DRAWN	NO_SAMPLE_DRAWN	NO_SAMPLE_DRAWN	NO_SAMPLE_DRAWN	NO_SAMPLE_DRAWN	NO_SAMPLE_DRAWN	NO_SAMPLE_DRAWN	NO_SAMPLE_DRAWN	NO_SAMPLE_DRAWN	NO_SAMPLE_DRAWN	NO_SAMPLE_DRAWN	NO_SAMPLE_DRAWN	NO_SAMPLE_DRAWN	NO_SAMPLE_DRAWN	NO_SAMPLE_DRAWN	NO_SAMPLE_DRAWN	NO_SAMPLE_DRAWN	NO_SAMPLE_DRAWN	NO_SAMPLE_DRAWN	NO_SAMPLE_DRAWN	NO_SAMPLE_DRAWN
1	10011016	BLQ	656.248	3352.16	2635.98	2721.36	2997.65	4189.15	1748.12	1585.99	533.057	326.566	179.739	146.324	96.14	120.29	65.977	127.974	88.805	60.926	53.137	60.281	56.436	35.881	24.747	201.764	2652.87	3689.63	3187.4	3989.77	4072.02	1525.75	1192.11	679.571	294.437	122.357	128.294	105.228	119.788	NO_SAMPLE_DRAWN	117.752	93.368	52.493	77.111	63.876	70.704	57.794
1	10011018	BLQ	26.244	680.293	1860.87	3140.99	5042.86	5553.45	2441.81	1383.37	799.436	433.955	127.38	134.393	93.463	121.839	60.139	105.926	88.22	44.853	103.394	62.2	53.933	50.738	26.115	143.31	502.419	956.623	1555.39	4606.14	2828.44	2802.19	1532.62	902.77	212.752	125.982	187.232	79.976	119.571	78.643	159.644	65.327	36.676	71.344	57.999	69.102	40.577
1	10011022	BLQ	133.566	1591.91	3872.7	4151.81	8028.93	4921.33	1467.82	1026.43	679.738	240.804	53.013	83.148	62.08	64.483	33.985	56.128	45.937	30.188	35	33.529	36.625	30.565	BLQ	588.3	1938.46	3693.42	2562.79	3132.84	2251.36	781.875	585.215	276.043	124.199	54.323	61.456	42.252	37.685	29.905	37.111	44.17	29.909	30.407	29.511	35.889	BLQ
1	10011024	BLQ	32.927	906.77	2098.96	2156.35	4713.22	7062.39	2981.39	1807.15	699.292	275.811	111.267	124.401	70.689	88.965	44.006	64.972	68.81	39.757	72.203	42.752	41.563	BLQ	BLQ	BLQ	57.023	260.835	1005.09	5875.62	5084.19	3304.25	1239.01	541.004	186.998	72.382	69.634	41.289	44.804	20.196	29.304	46.161	32.148	47.595	33.297	44.074	BLQ
1	10011027	BLQ	784.683	4342.04	3096.92	2181.22	2328.07	1678.19	1215.91	615.941	306.254	148.672	59.845	58.984	31.306	51.496	24.668	33.651	39.384	27.706	40.079	21.217	37.756	BLQ	BLQ	BLQ	706.414	3301.22	2752.39	3720.34	3332.72	2246.28	1067.82	532.614	115.77	107.323	109.585	87.925	94.791	20.378	65.007	57.657	67.033	77.844	70.998	68.101	BLQ
1	10011028	BLQ	BLQ	32.493	179.576	195.027	4458.61	2533.12	1312.03	831.871	554.878	253.983	91.016	126.926	71.488	74.165	49.283	68.635	57.771	35.49	43.702	41.328	51.196	26.313	BLQ	39.251	1198.3	22.8	367.3	2429	4647.73	1689.27	962.086	437.506	172.377	109.671	NO_SAMPLE_DRAWN	64.487	83.764	52.27	75.609	62.559	49.759	61.987	67.525	58.571	25.767
1	10011030	BLQ	BLQ	507.117	1312.5	2223.47	5094.43	3369.69	2308.65	1660.41	1135.05	426.207	206.682	130.944	89.431	116.536	83.33	73.872	QNS	61.767	78.485	72.512	70.767	50.729	BLQ	757.362	3496.41	3183.69	1871.56	3198.85	2180.54	1903.09	814.005	394.24	240.753	106.464	102.646	67.159	73.061	49.866	76.507	56.577	48.09	66.598	66.898	64.884	96.649
1	10011032	BLQ	567.329	1868.3	3864.77	1828.13	6227.18	4586.55	2369.96	1404.38	737.993	309.305	143.34	149.953	78.064	111.105	82.656	76.248	70.013	55.749	71.857	64.878	53.595	50.031	BLQ	363.055	2538.3	3431.48	2875.13	3978.41	4030.89	2329.34	870.687	614.478	260.532	111.5	85.606	53.953	85.472	51.595	66.518	63.452	42.678	55.695	47.936	85.2	79.139
1	10011035	BLQ	81.198	1583.93	5001.9	4035.03	6258.81	5126.68	2730.67	1287.12	710.59	362.4	177.147	136.752	90.304	104.049	69.242	78.687	70.271	59.404	69.434	62.085	45.011	55.03	32.086	89.279	1337.97	8271.56	5085.11	6586.38	4034.81	2144.01	1053.89	608.437	299.675	126.025	151.055	79.884	105.954	84.07	80.717	QNS	NO_SAMPLE_DRAWN	81.197	70.868	53.266	63.884
1	10011036	BLQ	BLQ	2394.09	3968.5	3314.48	4243.72	2482.87	1403.75	711.882	513.205	200.472	105.134	98.519	59.437	62.612	41.253	67.637	51.357	41.248	50.856	50.878	37.655	28.942	BLQ	BLQ	334.288	4144.28	2784.02	4652.1	2412.74	1170.94	566.441	317.313	141.438	66.676	62.902	36.591	52.319	40.747	50.124	48.428	39.343	42.714	49.99	45.33	32.08
1	10011038	BLQ	1520.37	3121.21	2939.59	1854.31	2124.41	2434.57	1721.27	822.074	480.544	192.148	83.654	101.32	57.325	60.656	27.724	41.111	27.507	29.563	35.626	40.737	39.648	BLQ	BLQ	BLQ	175.054	862.07	1147.14	3684.17	2342.32	993.42	730.858	348.748	143.647	52.524	63.34	35.165	38.385	31.187	44.179	45.443	BLQ	27.342	25.142	28.032	BLQ
1	10011041	BLQ	169.105	1740.06	3130.62	2479.2	1664.79	2064.7	1039.25	729.492	290.396	109.125	44.872	58.652	29.612	50.413	28.145	34	26.382	BLQ	24.738	27.05	26.609	BLQ	BLQ	352.494	1051.17	1766.93	1659.83	2010.94	2668.26	1017.88	563.015	257.155	79.364	45.168	46.619	38.064	51.618	29.129	37.879	46.19	25.272	41.525	33.233	26.777	BLQ
1	10011043	BLQ	23.657	496.571	2445.3	1771.81	3895.82	5346.72	2511.45	1299.61	559.103	286.869	79.61	107.421	64.258	73.122	38.296	46.318	44.281	33.013	33.468	34.43	37.66	BLQ	BLQ	73.615	2505.31	2830.81	1791.28	2592.11	5025.32	2435.09	1092.03	449.009	157.622	60.032	80.065	44.407	47.772	36.158	55.039	48.303	42.795	37.298	48.203	40.275	37.932
1	10011045	BLQ	173.837	1220.05	2663.61	1975.21	2506.59	3049.57	1974.73	1246.29	812.725	307.349	139.698	134.974	84.546	106.895	54.732	58.416	55.251	42.673	46.652	54.737	44.814	28.845	BLQ	29.937	129.448	499.016	1520.64	2848.86	3425.72	1423.96	1350.78	669.091	322.871	133.452	153.137	86.543	86.69	57.752	QNS	QNS	43.39	51.817	46.931	38.096	25.543
1	10011049	BLQ	47.734	2199.74	2622.88	1782.24	2986.84	2187.66	1214.65	905.034	487.156	190.414	70.398	80.985	62.28	53.692	37.765	50.955	36.447	23.285	34.42	37.678	33.271	22.092	BLQ	25.747	487.34	1850.87	2600.19	4192.84	4727.38	2703.76	1602.01	565.19	245.595	115.495	116.704	73.079	96.466	69.42	79.17	93.035	53.458	68.156	60.553	73.787	38.015
2	10011001	BLQ	479.841	1811.1	3876.66	2683.05	ALQ	4531.07	1760.99	1259.84	588.557	344.27	119.233	162.817	105.347	120.827	64.148	102.942	73.822	56.838	75.863	70.809	73.02	49.934	35.058	310.194	1878.44	4470.37	2148.19	4682.6	3928.5	1338.94	554.201	255.454	85.285	64.535	54.942	30.268	50.703	32.555	40.373	46.092	27.618	35.901	44.068	40.171	33.226
2	10011003	BLQ	89.694	1122.03	2476.86	2232.29	4095.66	4877.49	2199.07	1180.48	788.463	311.506	100.726	128.157	109.512	97.767	51.359	68.555	86.591	35.663	54.601	42.667	82.849	38.28	BLQ	BLQ	343.342	1138.48	2500.09	2422.22	4192.38	1366.13	736.919	305.132	117.152	46.5	46.5	23.893	38.096	BLQ	34.524	28.42	BLQ	22.448	BLQ	21.62	BLQ
2	10011008	BLQ	634.686	1921.38	4083.35	3458.91	3728.73	6216.27	2364.11	1472.85	468.141	239.626	116.589	93.998	49.159	61.593	38.154	45.305	38.524	37.225	36.836	33.196	30.624	BLQ	BLQ	158.251	1259.87	3559.36	1827.44	3487.67	2948.67	1352.17	556.587	202.575	60.423	33.143	33.407	23.691	26.889	56.005	21.819	24.345	BLQ	20.646	BLQ	20.677	BLQ
2	10011009	BLQ	470.478	3787.14	3956.74	2212.7	3700.18	2725.46	1683.24	753.846	738.651	325.93	162.921	167.995	78.385	98.961	70.539	62.708	70.387	31.902	45.944	44.182	40.733	27.574	BLQ	223.708	2233.86	2258.64	1645.57	3625.91	2927.27	1716.71	879.284	303.715	98.459	39.563	44.145	31.879	29.691	BLQ	23.481	27.337	BLQ	BLQ	BLQ	BLQ	BLQ
2	10011010	BLQ	BLQ	BLQ	35.186	294.22	1886.69	2618.94	1827.88	887.159	530.237	171.822	67.346	75.239	42.388	49.276	31.021	41.807	47.261	26.641	23.638	34.281	34.079	20.369	BLQ	BLQ	308.912	1258.41	1251.05	2286.91	2008.2	845.48	416.885	161.466	30.594	BLQ	20.47	BLQ	BLQ	BLQ	QNS	BLQ	BLQ	BLQ	BLQ	BLQ	BLQ
2	10011017	BLQ	65.799	2678.59	2954.72	1842.13	2220.78	1423.28	905.173	612.669	312.049	166.802	66.35	96.357	47.036	65.845	26.271	55.744	50.801	24.991	29.886	36.014	31.18	31.294	BLQ	126.553	2068.87	2286.68	1585.49	2841.42	1683.19	907.048	343.194	147.229	59.653	24.425	39.844	BLQ	23.132	BLQ	BLQ	BLQ	BLQ	BLQ	BLQ	BLQ	BLQ
2	10011020	BLQ	606.001	1884.26	5422.58	3218.94	5041.96	4062.3	1805.52	1383.03	781.141	360.65	198.678	166.952	118.672	110.977	76.238	103.988	97.784	28.555	76.613	92.629	87.754	46.322	BLQ	255.63	4450.26	4625.48	3309.08	2876.55	3125.37	1069.7	658.782	263.361	133.133	85.756	79.377	43.837	45.154	31.107	NO_SAMPLE_DRAWN	52.12	BLQ	40.067	42.785	43.319	BLQ
2	10011021	BLQ	61.962	2897.33	3323.82	1705.51	2726.73	2411.99	1278.7	727.645	473.232	173.683	73.171	85.262	49.061	61.104	40.461	33.59	35.384	30.326	32.647	27.071	34.71	21.629	BLQ	32.93	438.623	1359.01	1032.65	2657.12	2368.34	917.967	334.872	152.866	39.111	BLQ	BLQ	BLQ	BLQ	BLQ	BLQ	BLQ	BLQ	BLQ	BLQ	BLQ	BLQ
2	10011023	BLQ	483.864	1713.66	2679.57	1639.86	2930.42	3055.25	1338.37	769.068	458.989	178.087	52.362	83.196	45.744	51.474	BLQ	47.437	34.189	BLQ	20.543	30.818	22.345	BLQ	BLQ	649.603	1688.31	2239.16	1132.87	2520.77	1666.24	794.735	555.597	172.287	56.978	25.475	BLQ	BLQ	22.373	BLQ	BLQ	BLQ	BLQ	20.182	BLQ	BLQ	BLQ
2	10011029	BLQ	383.363	1994.56	2293.74	1610.42	2124.7	2261.21	1404.51	1077.11	425.093	139.596	45.657	33.663	26.532	22.526	BLQ	24.095	BLQ	BLQ	BLQ	21.8	24.567	20.44	BLQ	BLQ	198.281	568.997	574.287	2711.69	1966.59	993.563	391.229	136.632	65.136	31.791	47.725	BLQ	35.11	BLQ	BLQ	BLQ	BLQ	BLQ	BLQ	BLQ	BLQ
2	10011031	BLQ	50.202	3191.14	5900.89	3649.73	4122.53	4785.23	1989.57	1039.85	658.027	260.465	124.503	101.737	68.18	85.209	70.462	88.443	76.753	55.748	61.722	51.384	53.841	28.477	BLQ	39.862	2110.98	1735.85	1958.86	1946.39	4188.91	1367.44	717.593	278.183	109.235	51.092	43.648	35.625	29.683	32.173	24.455	26.27	22.237	23.922	24.195	35.487	BLQ
2	10011033	BLQ	195.102	2113.35	2468.07	1437.03	1641.02	1686.18	987.04	484.76	231.643	103.875	53.606	46.771	33.887	34.055	BLQ	26.516	28.174	BLQ	24.898	23.531	25.374	BLQ	BLQ	234.257	QNS	1372.48	1548.19	1429.54	777.721	416.243	208.01	84.743	30.377	BLQ	BLQ	BLQ	BLQ	BLQ	BLQ	BLQ	BLQ	BLQ	BLQ	BLQ	BLQ
2	10011040	BLQ	207.995	1624.6	2351.26	1576.76	1812.46	1895.82	1298.29	708.625	384.957	175.75	88.187	78.641	70.648	63.655	37.924	53.05	41.226	29.463	37.611	32.769	38.813	24.071	BLQ	30.795	760.62	2618.07	1946.25	1722.9	2081.98	1067.96	487.661	285.404	96.921	42.864	53.56	38.089	36.065	27.384	37.854	35.359	34.362	39.077	44.433	42.226	34.777
2	10011044	BLQ	148.245	2033.73	2172.3	1599.7	2909.7	2071.53	1278.72	725.927	394.175	172.488	73.156	77.888	49.29	48.721	30.13	55.401	32.116	21.909	47.526	32.413	48.774	21.425	BLQ	20.114	1290.8	1898.86	1493.03	2536.76	1441.74	735.405	345.861	168.657	59.951	24.3	29.805	26.287	36.15	BLQ	BLQ	24.621	BLQ	28.277	30.991	BLQ	BLQ
2	10011047	BLQ	172.722	1210.98	2543.48	1421.76	2678.66	2080.77	1279.38	723.306	404.072	147.532	43.868	54.691	37.415	40.914	21.271	41.598	34.235	24.671	36.546	34.949	33.729	28.75	BLQ	BLQ	316	2396.31	1284.69	2562.86	1644.71	928.648	568.836	225.447	55.05	22.214	38.741	BLQ	22.03	BLQ	BLQ	BLQ	BLQ	BLQ	BLQ	BLQ	BLQ
2	10011048	BLQ	BLQ	239.434	1063.56	1233.26	4209.91	3197.78	2197.85	1075.07	659.901	249.387	86.33	112.002	49.269	89.895	51.275	63.561	59.225	45.353	41.317	37.943	46.188	BLQ	BLQ	31.175	195.595	510.534	1720.49	857.832	2064.29	1494.77	497.795	170.565	66.742	24.541	31.798	BLQ	25.772	BLQ	26.424	23.733	BLQ	20.962	BLQ	BLQ	BLQ
Trt Group	Subject Number	0	1	2	3	4	5	6	8	12															0	1	2	3	4	5	6	8	12
1	10011004		1.30103	2.54688	3.58445	3.69836	3.74885	3.53563	3.27771	3.1062	2.72108	2.32044	1.82382	1.81222	1.63707	1.57415	1.53777	1.58965	1.5239	1.39028	1.59846	1.50278	1.379	1.30103	1.30103	1.30103	2.89171	3.52784	3.52139	3.62186	3.60153	3.12394	3.04233	2.60409	2.25536	1.80458	1.72563	1.59406	1.66086	1.45025	1.68333	1.72152	1.44807	1.63782	1.6402	1.72439	1.53508
1	10011011		2.09883	3.14913	3.54394	3.74697	3.73311	3.68379	3.49475	3.22737	3.01765	2.64855	2.28253	1.75357	1.99428	2.02864	1.885	1.91504	1.80043	1.71142	1.81725	1.79241	2.23281	1.73028
1	10011016		2.81707	3.52532	3.42094	3.43479	3.47678	3.62213	3.24257	3.2003	2.72677	2.51397	2.25464	2.16532	1.9829	2.08023	1.81939	2.10712	1.94844	1.7848	1.7254	1.78018	1.75156	1.55486	1.39352	2.30484	3.42372	3.56698	3.50344	3.60095	3.60981	3.18348	3.07632	2.83223	2.46899	2.08763	2.10821	2.02213	2.07841		2.07097	1.9702	1.7201	1.88712	1.80534	1.84944	1.76188
1	10011018		1.41903	2.8327	3.26972	3.49707	3.70268	3.74456	3.38771	3.14094	2.90278	2.63744	2.1051	2.12838	1.97064	2.08579	1.77916	2.025	1.94557	1.65179	2.0145	1.79379	1.73185	1.70533	1.41689	2.15628	2.70107	2.98074	3.19184	3.66334	3.45155	3.4475	3.18543	2.95558	2.32787	2.10031	2.27238	1.90296	2.07763	1.89566	2.20315	1.81509	1.56438	1.85336	1.76342	1.83949	1.60828
1	10011022		2.1257	3.20192	3.58801	3.61824	3.90466	3.69208	3.16667	3.01133	2.83234	2.38166	1.72438	1.91985	1.79295	1.80945	1.53129	1.74918	1.66216	1.47983	1.54407	1.52542	1.56378	1.48522	1.30103	2.7696	3.28746	3.56743	3.40871	3.49594	3.35244	2.89314	2.76732	2.44098	2.09412	1.73498	1.78856	1.62585	1.57617	1.47574	1.5695	1.64513	1.4758	1.48297	1.46998	1.55496	1.30103
1	10011024		1.51755	2.9575	3.322	3.33372	3.67332	3.84895	3.47442	3.25699	2.84466	2.44061	2.04637	2.09482	1.84935	1.94922	1.64351	1.81273	1.83765	1.59941	1.85856	1.63096	1.61871	1.30103	1.30103	1.30103	1.75605	2.41637	3.0022	3.76905	3.70622	3.51907	3.09307	2.7332	2.27184	1.85963	1.84282	1.61583	1.65132	1.30527	1.46693	1.66428	1.50715	1.67756	1.52241	1.64418	1.30103
1	10011027		2.89469	3.63769	3.49093	3.3387	3.367	3.22484	3.0849	2.78954	2.48608	2.17223	1.77703	1.77073	1.49563	1.71177	1.39213	1.527	1.59532	1.44257	1.60292	1.32668	1.57699	1.30103	1.30103	1.30103	2.84906	3.51867	3.43971	3.57058	3.5228	3.35146	3.0285	2.72641	2.0636	2.03069	2.03975	1.94411	1.97677	1.30916	1.81296	1.76085	1.82629	1.89123	1.85125	1.83315	1.30103
1	10011028		1.30103	1.51179	2.25425	2.29009	3.6492	3.40366	3.11795	2.92006	2.7442	2.4048	1.95912	2.10355	1.85423	1.8702	1.6927	1.83655	1.76171	1.55011	1.6405	1.61624	1.70924	1.42017	1.30103	1.59385	3.07857	1.35793	2.56502	3.38543	3.66724	3.2277	2.98321	2.64098	2.23648	2.04009		1.80947	1.92306	1.71825	1.87857	1.79629	1.69687	1.7923	1.82946	1.76768	1.41106
1	10011030		1.30103	2.70511	3.1181	3.34703	3.7071	3.52759	3.36336	3.22022	3.05502	2.62962	2.3153	2.11709	1.95149	2.06646	1.9208	1.86848		1.79076	1.89479	1.86041	1.84983	1.70526	1.30103	2.8793	3.54362	3.50293	3.2722	3.50499	3.33856	3.27946	2.91063	2.59576	2.38157	2.0272	2.01134	1.8271	1.86369	1.6978	1.8837	1.75264	1.68205	1.82346	1.82541	1.81214	1.9852
1	10011032		2.75383	3.27145	3.58712	3.26201	3.79429	3.66149	3.37474	3.14748	2.86805	2.49039	2.15637	2.17596	1.89245	2.04573	1.91727	1.88223	1.84518	1.74624	1.85647	1.8121	1.72912	1.69924	1.30103	2.55997	3.40454	3.53548	3.45866	3.59971	3.6054	3.36723	2.93986	2.78851	2.41586	2.04727	1.9325	1.73202	1.93182	1.71261	1.82294	1.80245	1.6302	1.74582	1.68066	1.93044	1.89839
1	10011035		1.90955	3.19974	3.69914	3.60585	3.79649	3.70984	3.43627	3.10962	2.85162	2.55919	2.24833	2.13593	1.95571	2.01724	1.84037	1.8959	1.84678	1.77382	1.84157	1.79299	1.65332	1.7406	1.50632	1.95075	3.12645	3.91759	3.7063	3.81865	3.60582	3.33123	3.0228	2.78422	2.47665	2.10046	2.17914	1.90246	2.02512	1.92464	1.90697			1.90954	1.85045	1.72645	1.80539
1	10011036		1.30103	3.37914	3.59863	3.52042	3.62775	3.39495	3.14729	2.85241	2.71029	2.30205	2.02174	1.99352	1.77406	1.79666	1.61546	1.83018	1.7106	1.6154	1.70634	1.70653	1.57582	1.46153	1.30103	1.30103	2.52412	3.61745	3.44467	3.66765	3.38251	3.06854	2.75315	2.50149	2.15057	1.82397	1.79866	1.56337	1.71866	1.6101	1.70005	1.6851	1.59487	1.63057	1.69888	1.65639	1.50623
1	10011038		3.18195	3.49432	3.46829	3.26818	3.32724	3.38642	3.23585	2.91491	2.68173	2.28364	1.92249	2.0057	1.75834	1.78287	1.44286	1.61396	1.43944	1.47075	1.55177	1.60999	1.59822	1.30103	1.30103	1.30103	2.24317	2.93554	3.05962	3.56634	3.36965	2.99713	2.86383	2.54251	2.1573	1.72036	1.80168	1.54611	1.58416	1.49397	1.64522	1.65747	1.30103	1.43683	1.4004	1.44765	1.30103
1	10011041		2.22816	3.24057	3.49563	3.39431	3.22136	3.31486	3.01672	2.86302	2.46299	2.03792	1.65198	1.76828	1.47147	1.70254	1.4494	1.53148	1.42131	1.30103	1.39336	1.43217	1.42503	1.30103	1.30103	2.54715	3.02167	3.24722	3.22006	3.3034	3.42623	3.0077	2.75052	2.41019	1.89962	1.65483	1.66856	1.58051	1.7128	1.46433	1.5784	1.66455	1.40264	1.61831	1.52157	1.42776	1.30103
1	10011043		1.37396	2.69598	3.38833	3.24842	3.5906	3.72809	3.39992	3.11381	2.74749	2.45768	1.90097	2.03109	1.80793	1.86405	1.58315	1.66575	1.64622	1.51868	1.52463	1.53694	1.57588	1.30103	1.30103	1.86697	3.39886	3.45191	3.25316	3.41365	3.70116	3.38651	3.03824	2.65226	2.19762	1.77838	1.90344	1.64745	1.67917	1.5582	1.74067	1.68397	1.63139	1.57169	1.68307	1.60504	1.57901
1	10011045		2.24014	3.08638	3.42547	3.29561	3.39908	3.48424	3.29551	3.09562	2.90994	2.48763	2.14519	2.13025	1.92709	2.02896	1.73824	1.76653	1.74234	1.63015	1.66887	1.73828	1.65141	1.46007	1.30103	1.47621	2.1121	2.69811	3.18203	3.45467	3.53475	3.1535	3.13058	2.82549	2.50903	2.12533	2.18508	1.93723	1.93797	1.76157			1.63739	1.71447	1.67146	1.58088	1.40727
1	10011049		1.67883	3.34237	3.41878	3.25097	3.47521	3.33998	3.08445	2.95666	2.68767	2.2797	1.84756	1.9084	1.79435	1.72991	1.57709	1.70719	1.56166	1.36708	1.53681	1.57609	1.52207	1.34424	1.30103	1.41073	2.68783	3.26738	3.415	3.62251	3.67462	3.43197	3.20467	2.75219	2.39022	2.06256	2.06709	1.86379	1.98437	1.84148	1.89856	1.96865	1.72801	1.8335	1.78214	1.86798	1.57995
2	10011001		2.6811	3.25794	3.58846	3.42863	3.69897	3.6562	3.24576	3.10031	2.76979	2.5369	2.0764	2.2117	2.02262	2.08216	1.80718	2.01259	1.86819	1.75464	1.88003	1.85009	1.86344	1.6984	1.54479	2.49163	3.2738	3.65034	3.33207	3.67049	3.59423	3.12676	2.74367	2.40731	1.93087	1.8098	1.7399	1.48098	1.70503	1.51262	1.60609	1.66363	1.44119	1.55511	1.64412	1.60391	1.52148
2	10011003		1.95276	3.05	3.3939	3.34875	3.61232	3.6882	3.34224	3.07206	2.89678	2.49347	2.00314	2.10774	2.03946	1.99019	1.71062	1.83604	1.93747	1.55222	1.7372	1.63009	1.91829	1.58297	1.30103	1.30103	2.53573	3.05633	3.39796	3.38421	3.62246	3.13549	2.86742	2.48449	2.06875	1.66745	1.66745	1.37827	1.58088	1.30103	1.53812	1.45362	1.30103	1.35118	1.30103	1.33486	1.30103
2	10011008		2.80256	3.28361	3.61102	3.53894	3.57156	3.79353	3.37367	3.16816	2.67038	2.37953	2.06666	1.97312	1.6916	1.78953	1.58154	1.65615	1.58573	1.57083	1.56627	1.52109	1.48606	1.30103	1.30103	2.19935	3.10033	3.55137	3.26184	3.54254	3.46963	3.13103	2.74553	2.30659	1.7812	1.52039	1.52384	1.37458	1.42957	1.74823	1.33883	1.38641	1.30103	1.31484	1.30103	1.31549	1.30103
2	10011009		2.67254	3.57831	3.59734	3.34492	3.56822	3.43544	3.22615	2.87728	2.86844	2.51312	2.21198	2.2253	1.89423	1.99546	1.84843	1.79732	1.84749	1.50382	1.66223	1.64525	1.60995	1.4405	1.30103	2.34968	3.34906	3.35385	3.21632	3.55942	3.46646	3.2347	2.94413	2.48247	1.99326	1.59729	1.64488	1.5035	1.47262	1.30103	1.37072	1.43675	1.30103	1.30103	1.30103	1.30103	1.30103
2	10011010		1.30103	1.30103	1.54637	2.46867	3.2757	3.41813	3.26195	2.948	2.72447	2.23508	1.82831	1.87644	1.62724	1.69264	1.49166	1.62125	1.6745	1.42555	1.37361	1.53505	1.53249	1.30897	1.30103	1.30103	2.48983	3.09982	3.09728	3.35925	3.30281	2.9271	2.62002	2.20808	1.48564	1.30103	1.31112	1.30103	1.30103	1.30103		1.30103	1.30103	1.30103	1.30103	1.30103	1.30103
2	10011017		1.81822	3.42791	3.47052	3.26532	3.3465	3.15329	2.95673	2.78723	2.49422	2.2222	1.82184	1.98388	1.67243	1.81852	1.41948	1.7462	1.70587	1.39778	1.47547	1.55647	1.49388	1.49546	1.30103	2.10227	3.31573	3.35921	3.20016	3.45354	3.22613	2.95763	2.53554	2.16799	1.77563	1.38783	1.60036	1.30103	1.36421	1.30103	1.30103	1.30103	1.30103	1.30103	1.30103	1.30103	1.30103
2	10011020		2.78247	3.27514	3.73421	3.50771	3.7026	3.60877	3.2566	3.14083	2.89273	2.55709	2.29815	2.22259	2.07435	2.04523	1.88217	2.01698	1.99027	1.45568	1.8843	1.96675	1.94327	1.66579	1.30103	2.40761	3.64839	3.66516	3.51971	3.45887	3.4949	3.02926	2.81874	2.42055	2.12429	1.93326	1.89969	1.64184	1.6547	1.49286		1.717	1.30103	1.60279	1.63129	1.63668	1.30103
2	10011021		1.79213	3.462	3.52164	3.23185	3.43564	3.38237	3.10677	2.86192	2.67507	2.23976	1.86434	1.93076	1.69074	1.78607	1.60704	1.52621	1.54881	1.48182	1.51384	1.4325	1.54045	1.33504	1.30103	1.51759	2.64209	3.13322	3.01395	3.42441	3.37444	2.96283	2.52488	2.18431	1.5923	1.30103	1.30103	1.30103	1.30103	1.30103	1.30103	1.30103	1.30103	1.30103	1.30103	1.30103	1.30103
2	10011023		2.68472	3.23393	3.42806	3.21481	3.46693	3.48505	3.12658	2.88596	2.6618	2.25063	1.71902	1.9201	1.66033	1.71159	1.30103	1.67612	1.53389	1.30103	1.31266	1.4888	1.34918	1.30103	1.30103	2.81265	3.22745	3.35008	3.05418	3.40153	3.22174	2.90022	2.74476	2.23625	1.75571	1.40611	1.30103	1.30103	1.34972	1.30103	1.30103	1.30103	1.30103	1.30496	1.30103	1.30103	1.30103
2	10011029		2.58361	3.29985	3.36054	3.20694	3.3273	3.35434	3.14753	3.03226	2.62848	2.14487	1.65951	1.52715	1.42377	1.35268	1.30103	1.38193	1.30103	1.30103	1.30103	1.33846	1.39035	1.31048	1.30103	1.30103	2.29728	2.75511	2.75913	3.43324	3.29371	2.9972	2.59243	2.13555	1.81382	1.5023	1.67875	1.30103	1.54543	1.30103	1.30103	1.30103	1.30103	1.30103	1.30103	1.30103	1.30103
2	10011031		1.70072	3.50395	3.77092	3.56226	3.61516	3.6799	3.29876	3.01697	2.81824	2.41575	2.09518	2.00748	1.83366	1.93049	1.84795	1.94666	1.8851	1.74623	1.79044	1.71083	1.73111	1.45449	1.30103	1.60056	3.32448	3.23951	3.292	3.28923	3.6221	3.13591	2.85588	2.44433	2.03836	1.70835	1.63996	1.55175	1.47251	1.50749	1.38837	1.41946	1.34708	1.3788	1.38373	1.55007	1.30103
2	10011033		2.29026	3.32497	3.39236	3.15747	3.21511	3.2269	2.99433	2.68553	2.36482	2.01651	1.72921	1.66998	1.53003	1.53218	1.30103	1.42351	1.44985	1.30103	1.39616	1.37164	1.40439	1.30103	1.30103	2.36969		3.13751	3.18983	3.1552	2.89082	2.61935	2.31808	1.9281	1.48254	1.30103	1.30103	1.30103	1.30103	1.30103	1.30103	1.30103	1.30103	1.30103	1.30103	1.30103	1.30103
2	10011040		2.31805	3.21075	3.3713	3.19777	3.25827	3.2778	3.11337	2.85042	2.58541	2.2449	1.9454	1.89565	1.8491	1.80383	1.57891	1.72469	1.61517	1.46928	1.57531	1.51546	1.58898	1.38149	1.30103	1.48848	2.88117	3.41798	3.2892	3.23626	3.31848	3.02856	2.68812	2.45546	1.98642	1.63209	1.72884	1.5808	1.55709	1.4375	1.57811	1.5485	1.53608	1.59192	1.64771	1.62558	1.54129
2	10011044		2.17098	3.30829	3.33692	3.20404	3.46385	3.31629	3.10677	2.86089	2.59569	2.23676	1.86425	1.89147	1.69276	1.68772	1.479	1.74352	1.50672	1.34062	1.67693	1.51072	1.68819	1.33092	1.30103	1.3035	3.11086	3.27849	3.17407	3.40428	3.15889	2.86653	2.5389	2.227	1.7778	1.38561	1.47429	1.41974	1.55811	1.30103	1.30103	1.39131	1.30103	1.45143	1.49124	1.30103	1.30103
2	10011047		2.23735	3.08314	3.40543	3.15283	3.42792	3.31822	3.107	2.85932	2.60646	2.16889	1.64215	1.73792	1.57305	1.61187	1.32779	1.61907	1.53447	1.39219	1.56284	1.54343	1.528	1.45864	1.30103	1.30103	2.49969	3.37954	3.1088	3.40872	3.21609	2.96785	2.75499	2.35304	1.74076	1.34663	1.58817	1.30103	1.34301	1.30103	1.30103	1.30103	1.30103	1.30103	1.30103	1.30103	1.30103
2	10011048		1.30103	2.37919	3.02676	3.09105	3.62427	3.50485	3.342	3.03143	2.81948	2.39687	1.93616	2.04923	1.69257	1.95374	1.70991	1.80319	1.77251	1.65661	1.61613	1.57913	1.66453	1.30103	1.30103	1.49381	2.29136	2.70802	3.23565	2.9334	3.31477	3.17457	2.69705	2.23189	1.8244	1.38989	1.5024	1.30103	1.41115	1.30103	1.422	1.37535	1.30103	1.32143	1.30103	1.30103	1.30103
		0	1	2	3	4	5	6	8	12	24	48	72	96	120	144	168	192	216	240	264	288	312	336
1	mean		1.96726	3.04576	3.39257	3.36181	3.59969	3.54724	3.27063	3.0545	2.77943	2.41456	2.01076	2.00086	1.81823	1.89082	1.66856	1.78376	1.70554	1.57789	1.69272	1.64906	1.65557	1.47723	1.32688	1.8763	2.87812	3.19435	3.29025	3.56617	3.53439	3.2356	2.9869	2.67413	2.26854	1.93739	1.95499	1.75715	1.83637	1.6146	1.79079	1.7563	1.58975	1.71916	1.68726	1.70425	1.53643
1	N		17	17	17	17	17	17	17	17	17	17	17	17	17	17	17	17	16	17	17	17	17	17	16	16	16	16	16	16	16	16	16	16	16	16	15	16	16	15	15	14	15	16	16	16	16
1	SD		0.6412	0.501469	0.325195	0.319679	0.190869	0.180702	0.148889	0.14649	0.158595	0.168395	0.20639	0.150359	0.158432	0.15972	0.171886	0.164429	0.165306	0.154661	0.166206	0.152151	0.189359	0.176877	0.0596809	0.583118	0.517801	0.62285	0.266615	0.13647	0.130474	0.183375	0.145464	0.152405	0.170331	0.162446	0.184459	0.160984	0.177375	0.1984	0.195296	0.10691	0.140563	0.147357	0.143379	0.151889	0.227277
1	90CI		0.256598	0.20068	0.130138	0.12793	0.0763828	0.0723142	0.0595829	0.058623	0.0634673	0.0673888	0.0825939	0.0601712	0.0634018	0.0639172	0.0687858	0.0658019	0.0681885	0.0618927	0.0665128	0.0608883	0.0757785	0.0707833	0.0246184	0.240536	0.213593	0.256925	0.109979	0.0562938	0.0538204	0.0756423	0.0600039	0.0628672	0.0702617	0.0670089	0.0785848	0.0664061	0.073167	0.0845239	0.0832018	0.0471454	0.0598839	0.0607849	0.0591439	0.0626544	0.0937519
1	up		2.22386	3.24644	3.52271	3.48974	3.67607	3.61955	3.33022	3.11312	2.8429	2.48195	2.09335	2.06103	1.88163	1.95473	1.73735	1.84956	1.77373	1.63978	1.75923	1.70994	1.73134	1.54802	1.3515	2.11684	3.09172	3.45127	3.40023	3.62246	3.58821	3.31124	3.04691	2.737	2.3388	2.0044	2.03357	1.82356	1.90954	1.69913	1.874	1.80344	1.64963	1.77994	1.7464	1.76691	1.63018
1	down		1.71066	2.84508	3.26243	3.23388	3.52331	3.47493	3.21105	2.99588	2.71597	2.34717	1.92817	1.94069	1.75483	1.8269	1.59978	1.71796	1.63736	1.516	1.62621	1.58817	1.57979	1.40645	1.30226	1.63576	2.66453	2.93742	3.18027	3.50988	3.48057	3.15996	2.9269	2.61126	2.19828	1.87038	1.8764	1.69075	1.76321	1.53008	1.70759	1.70915	1.52987	1.65837	1.62811	1.6416	1.44268
2	mean		2.1931	3.12375	3.34723	3.24512	3.47565	3.45621	3.18789	2.94866	2.69202	2.31577	1.92261	1.95191	1.748	1.79899	1.57467	1.72071	1.67232	1.47815	1.58278	1.57474	1.60828	1.4167	1.31626	1.83381	2.93248	3.25847	3.19638	3.38216	3.34923	3.01219	2.68688	2.29209	1.82323	1.51188	1.55642	1.39623	1.4592	1.37563	1.3821	1.4062	1.32736	1.37373	1.38184	1.37981	1.32982
2	N		16	16	16	16	16	16	16	16	16	16	16	16	16	16	16	16	16	16	16	16	16	16	16	16	15	16	16	16	16	16	16	16	16	16	16	16	16	16	14	16	16	16	16	16	16
2	SD		0.503428	0.555795	0.511599	0.252974	0.158593	0.185582	0.12408	0.136389	0.148878	0.158153	0.192997	0.195531	0.187904	0.199099	0.210055	0.185921	0.195933	0.147227	0.184472	0.162098	0.182474	0.134331	0.0609393	0.534477	0.438523	0.273979	0.173264	0.17138	0.193581	0.149916	0.159149	0.154677	0.194119	0.194784	0.181262	0.118636	0.129965	0.130069	0.111829	0.133033	0.0662935	0.111795	0.137963	0.135109	0.0787644
2	90CI		0.207664	0.229265	0.211035	0.104352	0.0654194	0.0765527	0.0511832	0.0562604	0.0614121	0.0652381	0.0796111	0.0806565	0.0775104	0.0821282	0.0866478	0.0766925	0.0808223	0.060731	0.0760946	0.0668653	0.0752706	0.0554117	0.0251375	0.220472	0.186823	0.113016	0.0714713	0.0706942	0.079852	0.0618403	0.0656489	0.0638041	0.0800742	0.0803486	0.0747706	0.0489374	0.0536105	0.0536534	0.0493144	0.0548759	0.0273461	0.0461156	0.0569097	0.0557324	0.0324903
2	up		2.40076	3.35302	3.55827	3.34947	3.54107	3.53276	3.23907	3.00492	2.75343	2.38101	2.00222	2.03256	1.82551	1.88112	1.66132	1.79741	1.75314	1.53888	1.65887	1.6416	1.68356	1.47212	1.3414	2.05428	3.11931	3.37149	3.26786	3.45286	3.42908	3.07403	2.75253	2.35589	1.90331	1.59223	1.63119	1.44517	1.51281	1.42928	1.43142	1.46108	1.3547	1.41984	1.43875	1.43554	1.36231
2	down		1.98543	2.89448	3.1362	3.14077	3.41023	3.37965	3.1367	2.8924	2.6306	2.25053	1.84299	1.87125	1.67049	1.71687	1.48802	1.64402	1.59149	1.41742	1.50668	1.50787	1.53301	1.36129	1.29113	1.61334	2.74566	3.14546	3.12491	3.31147	3.26938	2.95035	2.62123	2.22829	1.74316	1.43153	1.48165	1.3473	1.40559	1.32197	1.33279	1.35133	1.30001	1.32761	1.32493	1.32407	1.29733
all	mean		2.07676	3.08357	3.37059	3.30523	3.53955	3.5031	3.23051	3.00318	2.73705	2.36666	1.96802	1.97713	1.78418	1.8463	1.62304	1.75319	1.68893	1.52953	1.63942	1.61302	1.63264	1.44789
	N		33	33	33	33	33	33	33	33	33	33	33	33	33	33	33	33	32	33	33	33	33	33
	SD		0.580952	0.521634	0.419634	0.290865	0.184306	0.186025	0.141649	0.149448	0.157906	0.168573	0.201891	0.17275	0.174274	0.183052	0.194231	0.175344	0.179117	0.157108	0.18132	0.159105	0.184695	0.158256
	90CI		0.166866	0.149828	0.120531	0.0835446	0.0529378	0.0534317	0.0406856	0.0429256	0.045355	0.0484188	0.0579887	0.0496187	0.0500564	0.0525778	0.0557887	0.0503637	0.052245	0.0451259	0.0520802	0.0456994	0.0530495	0.0454556
	up		2.24362	3.2334	3.49112	3.38878	3.59248	3.55653	3.2712	3.04611	2.7824	2.41508	2.02601	2.02674	1.83423	1.89887	1.67883	1.80356	1.74118	1.57466	1.6915	1.65872	1.68569	1.49334
	down		1.90989	2.93375	3.25006	3.22169	3.48661	3.44967	3.18983	2.96026	2.69169	2.31824	1.91003	1.92751	1.73412	1.79372	1.56725	1.70283	1.63669	1.4844	1.58734	1.56732	1.57959	1.40243

## Sheet: Cell Assoc TMC207
1=TMC207+Rifabutin 2=TMC207+Rifampin		Day 1 Series	Day 1 Series	Day 1 Series	Day 1 Series	Day 1 Series	Day 1 Series	Day 1 Series	Day 1 Series	Day 1 Series	Day 1 Series	Day 29 Series	Day 29 Series	Day 29 Series	Day 29 Series	Day 29 Series	Day 29 Series	Day 29 Series	Day 29 Series	Day 29 Series	Day 29 Series
Trt Group	Subject Number	Pre-Dose	1 Hour Post-Dose	4 Hours Post-Dose	8 Hours Post-Dose	12 Hours Post-Dose	72 Hours Post-Dose	120 Hours Post-Dose	168 Hours Post-Dose	240 Hours Post-Dose	336 Hours Post-Dose	Pre-Dose	1 Hour Post-Dose	4 Hours Post-Dose	8 Hours Post-Dose	12 Hours Post-Dose	72 Hours Post-Dose	120 Hours Post-Dose	168 Hours Post-Dose	240 Hours Post-Dose	336 Hours Post-Dose
1	10011004	BLQ	BLQ	2223.55	978.92	487.524	BLQ	BLQ	BLQ	BLQ	BLQ	BLQ	BLQ	1349.89	718.21	504.357	BLQ	BLQ	BLQ	BLQ	BLQ
1	10011011	BLQ	BLQ	3760.14	654.503	546.423	BLQ	BLQ	BLQ	BLQ	BLQ
1	10011016	BLQ	226.532	1253.2	696.277	1117.31		BLQ	BLQ	BLQ	BLQ	BLQ	125.422	905.61	732.351	494.916	BLQ	BLQ	NO SAMPLE TAKEN	BLQ	BLQ
1	10011018	BLQ	BLQ	1151.2	845.229	529.453	BLQ	BLQ	BLQ	BLQ	BLQ	BLQ	BLQ	394.572	1933.8	884.552	BLQ	BLQ	BLQ	BLQ	BLQ
1	10011022	BLQ	65.743	1236.62	499.427	232.258	92.238	BLQ	BLQ	BLQ	BLQ	BLQ	121.804	1810.66	135.487	56.225	BLQ	BLQ	BLQ	no sample	BLQ
1	10011024	BLQ	BLQ	460.372	948.628	825.528	BLQ	BLQ	BLQ	BLQ	BLQ	BLQ	BLQ	216.7	632.033	325.204	BLQ	BLQ	BLQ	BLQ	BLQ
1	10011027	BLQ	141.786	565.724	312.084	292.599	BLQ	BLQ	BLQ	BLQ	BLQ	BLQ	BLQ	1026.97	818.228	360.189	BLQ	BLQ	BLQ	BLQ	BLQ
1	10011028	BLQ	BLQ	BLQ	434.403	342.378	BLQ	BLQ	BLQ	BLQ	BLQ	BLQ	BLQ	529.418	631.823	485.627	BLQ	BLQ	BLQ	BLQ	BLQ
1	10011030	BLQ	BLQ	834.164	664.002	485.394	108.771	BLQ	BLQ	BLQ	BLQ	BLQ	208.173	1057.65	292.379	125.576	BLQ	BLQ	BLQ	BLQ	BLQ
1	10011032	BLQ	145.373	3292.05	797.965	1028.36	BLQ	BLQ	BLQ	BLQ	BLQ	BLQ	137.458	3272.18	506.877	272.695	BLQ	BLQ	BLQ	BLQ	BLQ
1	10011035	BLQ	BLQ	744.737	975.468	381.369	BLQ	61.415	BLQ	BLQ	BLQ	BLQ	BLQ	3406.49	1122.33	434.844	447.648	63.573	BLQ	NO SAMPLE TAKEN	BLQ
1	10011036	BLQ	BLQ	2362.94	654.237	435.427	55.621	BLQ	BLQ	BLQ	BLQ	BLQ	BLQ	1976.82	421.787	263.447	BLQ	BLQ	BLQ	BLQ	BLQ
1	10011038	BLQ	497.091	632.246	589.49	434.844	BLQ	BLQ	BLQ	BLQ	BLQ	BLQ	BLQ	638.242	420.395	256.672	BLQ	BLQ	BLQ	BLQ	BLQ
1	10011041	BLQ	52.756	1632.27	294.895	244.218	BLQ	BLQ	BLQ	BLQ	BLQ	BLQ	205.493	880.672	491.037	118.206	BLQ	BLQ	BLQ	BLQ	BLQ
1	10011043	BLQ	BLQ	526.715	595.123	324.873	BLQ	BLQ	BLQ	BLQ	BLQ	BLQ	BLQ	620.11	856.342	310.285	BLQ	BLQ	BLQ	BLQ	BLQ
1	10011045	BLQ	127.163	611.019	1144	762.848	138.045	57.573	BLQ	BLQ	BLQ	BLQ	BLQ	633.283	372.005	468.614	63.309	BLQ	BLQ	BLQ	BLQ
1	10011049	BLQ	BLQ	409.294	219.452	257.48	BLQ	BLQ	BLQ	BLQ	BLQ	BLQ	BLQ	986.92	520.722	489.602	BLQ	BLQ	BLQ	BLQ	BLQ
2	10011001		128.529	1427.69	1194.76	335.325	BLQ	BLQ	BLQ	BLQ	BLQ	BLQ	55.821	NOT USABLE	342.075	208.481	BLQ	QNS	BLQ	BLQ	BLQ
2	10011003	BLQ	BLQ	458.018	1102.95	297.609	BLQ	BLQ	BLQ	BLQ	BLQ	BLQ	84.021	1272.23	424.288	321.193	BLQ	BLQ	BLQ	BLQ	BLQ
2	10011008	BLQ	208.872	1270.06	680.878	522.799	52.907	BLQ	BLQ	BLQ	BLQ	BLQ	102.645	389.604	599.465	219.274	BLQ	BLQ	BLQ	BLQ	BLQ
2	10011009	BLQ	125.599	774.69	550.223	274.68	BLQ	BLQ	BLQ	BLQ	BLQ	BLQ	101.599	437.595	260.177	224.07	BLQ	BLQ	BLQ	BLQ	BLQ
2	10011010	BLQ	BLQ	90.047	730.402	383.652		BLQ	BLQ	BLQ	BLQ	BLQ	BLQ	234.906	307.252	86.401	BLQ	BLQ	BLQ	BLQ	BLQ
2	10011017	BLQ	BLQ	602.14	241.389	133.904	BLQ	BLQ	BLQ	BLQ	BLQ	BLQ	BLQ	458.489	177.451	105.138	BLQ	BLQ	BLQ	BLQ	BLQ
2	10011020	BLQ	192.75	705.608	911.542	477.385	BLQ	BLQ	BLQ	BLQ	BLQ	BLQ	92.124	496.47	330.932	167.849	BLQ	BLQ	BLQ	BLQ	BLQ
2	10011021	BLQ	BLQ	527.988	244.743	160.037	BLQ	BLQ	BLQ	BLQ	BLQ	BLQ	BLQ	260.64	269.265	194.857	BLQ	BLQ	BLQ	BLQ	BLQ
2	10011023	BLQ	BLQ	1091.88	312.208	179.275	BLQ	BLQ	BLQ	BLQ	BLQ	BLQ	421.416	336.895	332.041	186.621	BLQ	BLQ	BLQ	BLQ	BLQ
2	10011029	BLQ	75.417	612.786	526.628	409.779	BLQ	BLQ	BLQ	BLQ	BLQ	BLQ	BLQ	97.176	615.372	188.751	BLQ	BLQ	BLQ	BLQ	BLQ
2	10011031	BLQ	BLQ	1557	661.29	516.894	BLQ	BLQ	BLQ	BLQ	BLQ	BLQ	BLQ	831.75	817.836	316.314	BLQ	BLQ	BLQ	BLQ	BLQ
2	10011033	BLQ	50.861	464.334	176.318	76.99	BLQ	BLQ	BLQ	BLQ	BLQ	BLQ	122.852	1113.7	247.917	76.725	BLQ	BLQ	BLQ	BLQ	BLQ
2	10011040	BLQ	97.343	627.962	568.101	317.174	57.824	BLQ	BLQ	BLQ	BLQ	BLQ	BLQ	727.374	400.472	219.797	BLQ	BLQ	BLQ	BLQ	BLQ
2	10011044	BLQ	BLQ	872.531	338.543	187.308	BLQ	BLQ	BLQ	BLQ	BLQ	BLQ	BLQ	840.098	357.33	172.723	BLQ	BLQ	BLQ	BLQ	BLQ
2	10011047	BLQ	80.089	554.442	493.78	153.958	BLQ	BLQ	BLQ	BLQ	BLQ	BLQ	BLQ	334.215	305.125	200.731	BLQ	BLQ	BLQ	BLQ	BLQ
2	10011048	BLQ	BLQ	568.441	1117.92	429.414	BLQ	BLQ	BLQ	BLQ	BLQ	BLQ	BLQ	441.793	587.375	112.054	BLQ	BLQ	BLQ	BLQ	BLQ
				4hr	8hr	12 hr
1	10011004			3.34705	2.99075	2.688
1	10011011			3.5752	2.81591	2.73753
1	10011016			3.09802	2.84278	3.04817
1	10011018			3.06115	2.92697	2.72383
1	10011022			3.09224	2.69847	2.36597
1	10011024			2.66311	2.9771	2.91673
1	10011027			2.7526	2.49427	2.46627
1	10011028				2.63789	2.53451
1	10011030			2.92125	2.82217	2.68609
1	10011032			3.51747	2.90198	3.01215
1	10011035			2.872	2.98921	2.58135
1	10011036			3.37345	2.81574	2.63892
1	10011038			2.80089	2.77048	2.63833
1	10011041			3.21279	2.46967	2.38778
1	10011043			2.72158	2.77461	2.51171
1	10011045			2.78605	3.05843	2.88244
1	10011049			2.61204	2.34134	2.41074
2	10011001			3.15464	3.07728	2.52547
2	10011003			2.66088	3.04255	2.47365
2	10011008			3.10382	2.83307	2.71833
2	10011009			2.88913	2.74054	2.43883
2	10011010			1.95447	2.86356	2.58394
2	10011017			2.7797	2.38272	2.12679
2	10011020			2.84856	2.95978	2.67887
2	10011021			2.72262	2.38871	2.20422
2	10011023			3.03818	2.49444	2.25352
2	10011029			2.78731	2.7215	2.61255
2	10011031			3.19229	2.82039	2.7134
2	10011033			2.66683	2.2463	1.88643
2	10011040			2.79793	2.75443	2.5013
2	10011044			2.94078	2.52961	2.27256
2	10011047			2.74386	2.69353	2.1874
2	10011048			2.75469	3.04841	2.63288

## Sheet: TMC207 cell vs plasma
		hr	CELL	PLASMA
1	10011004	4	3.34705	3.69836
1	10011011	4	3.5752	3.74697
1	10011016	4	3.09802	3.43479
1	10011018	4	3.06115	3.49707
1	10011022	4	3.09224	3.61824
1	10011024	4	2.66311	3.33372
1	10011027	4	2.7526	3.3387
1	10011028	4
1	10011030	4	2.92125	3.34703
1	10011032	4	3.51747	3.26201
1	10011035	4	2.872	3.60585
1	10011036	4	3.37345	3.52042
1	10011038	4	2.80089	3.26818
1	10011041	4	3.21279	3.39431
1	10011043	4	2.72158	3.24842
1	10011045	4	2.78605	3.29561
1	10011049	4	2.61204	3.25097
2	10011001	4	3.15464	3.42863
2	10011003	4	2.66088	3.34875
2	10011008	4	3.10382	3.53894
2	10011009	4	2.88913	3.34492
2	10011010	4	1.95447	2.46867
2	10011017	4	2.7797	3.26532
2	10011020	4	2.84856	3.50771
2	10011021	4	2.72262	3.23185
2	10011023	4	3.03818	3.21481
2	10011029	4	2.78731	3.20694
2	10011031	4	3.19229	3.56226
2	10011033	4	2.66683	3.15747
2	10011040	4	2.79793	3.19777
2	10011044	4	2.94078	3.20404
2	10011047	4	2.74386	3.15283
2	10011048	4	2.75469	3.09105
1	10011004	8	2.99075	3.27771
1	10011011	8	2.81591	3.49475
1	10011016	8	2.84278	3.24257
1	10011018	8	2.92697	3.38771
1	10011022	8	2.69847	3.16667
1	10011024	8	2.9771	3.47442
1	10011027	8	2.49427	3.0849
1	10011028	8	2.63789	3.11795
1	10011030	8	2.82217	3.36336
1	10011032	8	2.90198	3.37474
1	10011035	8	2.98921	3.43627
1	10011036	8	2.81574	3.14729
1	10011038	8	2.77048	3.23585
1	10011041	8	2.46967	3.01672
1	10011043	8	2.77461	3.39992
1	10011045	8	3.05843	3.29551
1	10011049	8	2.34134	3.08445
2	10011001	8	3.07728	3.24576
2	10011003	8	3.04255	3.34224
2	10011008	8	2.83307	3.37367
2	10011009	8	2.74054	3.22615
2	10011010	8	2.86356	3.26195
2	10011017	8	2.38272	2.95673
2	10011020	8	2.95978	3.2566
2	10011021	8	2.38871	3.10677
2	10011023	8	2.49444	3.12658
2	10011029	8	2.7215	3.14753
2	10011031	8	2.82039	3.29876
2	10011033	8	2.2463	2.99433
2	10011040	8	2.75443	3.11337
2	10011044	8	2.52961	3.10677
2	10011047	8	2.69353	3.107
2	10011048	8	3.04841	3.342
1	10011004	12	2.688	3.1062
1	10011011	12	2.73753	3.22737
1	10011016	12	3.04817	3.2003
1	10011018	12	2.72383	3.14094
1	10011022	12	2.36597	3.01133
1	10011024	12	2.91673	3.25699
1	10011027	12	2.46627	2.78954
1	10011028	12	2.53451	2.92006
1	10011030	12	2.68609	3.22022
1	10011032	12	3.01215	3.14748
1	10011035	12	2.58135	3.10962
1	10011036	12	2.63892	2.85241
1	10011038	12	2.63833	2.91491
1	10011041	12	2.38778	2.86302
1	10011043	12	2.51171	3.11381
1	10011045	12	2.88244	3.09562
1	10011049	12	2.41074	2.95666
2	10011001	12	2.52547	3.10031
2	10011003	12	2.47365	3.07206
2	10011008	12	2.71833	3.16816
2	10011009	12	2.43883	2.87728
2	10011010	12	2.58394	2.948
2	10011017	12	2.12679	2.78723
2	10011020	12	2.67887	3.14083
2	10011021	12	2.20422	2.86192
2	10011023	12	2.25352	2.88596
2	10011029	12	2.61255	3.03226
2	10011031	12	2.7134	3.01697
2	10011033	12	1.88643	2.68553
2	10011040	12	2.5013	2.85042
2	10011044	12	2.27256	2.86089
2	10011047	12	2.1874	2.85932
2	10011048	12	2.63288	3.03143

## Sheet: Cell Assoc M2 Metab
1=TMC207+Rifabutin 2=TMC207+Rifampin		Day 1 Series	Day 1 Series	Day 1 Series	Day 1 Series	Day 1 Series	Day 1 Series	Day 1 Series	Day 1 Series	Day 1 Series	Day 1 Series	Day 29 Series	Day 29 Series	Day 29 Series	Day 29 Series	Day 29 Series	Day 29 Series	Day 29 Series	Day 29 Series	Day 29 Series	Day 29 Series
Trt Group	Subject Number	Pre-Dose	1 Hour Post-Dose	4 Hours Post-Dose	8 Hours Post-Dose	12 Hours Post-Dose	72 Hours Post-Dose	120 Hours Post-Dose	168 Hours Post-Dose	240 Hours Post-Dose	336 Hours Post-Dose	Pre-Dose	1 Hour Post-Dose	4 Hours Post-Dose	8 Hours Post-Dose	12 Hours Post-Dose	72 Hours Post-Dose	120 Hours Post-Dose	168 Hours Post-Dose	240 Hours Post-Dose	336 Hours Post-Dose
1	10011004	BLQ	BLQ	7.293	12.078	15.116	7.462	6.801	5.113	BLQ	5.484	BLQ	BLQ	17.384	14.948	29.173	6.835	8.385	8.06	8.984	7.831
1	10011011	BLQ	BLQ	BLQ	17.847	18.796	14.076	12.922	12.564	10.065	8.485
1	10011016	BLQ	BLQ	10.953	21.219	30.938		10.722	7.244	6.629	6.551	BLQ	BLQ	13.037	28.907	31.456	19.491	12.115	NO SAMPLE TAKEN	7.55	7.566
1	10011018	BLQ	BLQ	5.79	20.281	22.894	12.632	BLQ	13.195	15.795	5.398	BLQ	8.195	8.793	42.571	38.639	20.992	18.487	10.271	13.211	16.401
1	10011022	BLQ	BLQ	10.357	13.195	12.697	15.573	7.278	7.227	5.205	5.702	BLQ	BLQ	29.402	16.682	16.121	9.371	16.837	7.042	no sample	7.788
1	10011024	BLQ	BLQ	7.761	35.758	38.963	22.089	20.227	16.837	15.039	13.356	5.169	BLQ	7.438	40.553	44.891	28.008	16.332	15.902	11.552	9.426
1	10011027	BLQ	BLQ	10.799	15.588	17.101	9.593	13.033	8.808	6.376	7.713	6.104	BLQ	14.734	32.947	29.512	21.01	24.928	8.603	22.348	16.134
1	10011028	BLQ	BLQ	BLQ	9.793	16.758	17.733	14.19	9.96	10.847	7.303	BLQ	BLQ	7.086	26.959	27.106	16.329	12.54	10.457	11.418	6.521
1	10011030	BLQ	BLQ	6.804	19.546	27.1	27.774	17.422	21.374	20.832	13.829	7.96	10.376	35.848	42.99	27.115	32.314	28.054	23.386	15.063	19.284
1	10011032	BLQ	BLQ	14.287	20.607	33.792	15.435	18.779	16.217	15.445	11.651	5.67	6.518	39.111	36.191	39.062	23.123	19.43	18.147	15.721	11.601
1	10011035	BLQ	BLQ	14.958	36.473	29.033	15.889	18.245	15.79	13.059	13.408	9.123	8.378	45.537	53.542	22.511	47.072	32.12	23.202	NO_SAMPLE_DRAWN	11.991
1	10011036	BLQ	BLQ	14.926	25.144	22.073	22.018	17.235	11.345	12.285	10.215	BLQ	6.959	27.324	34.322	29.933	11.444	17.293	11.221	9.298	9.695
1	10011038	BLQ	BLQ	12.767	23.612	22.526	11.982	11.318	11.966	8.492	8.622	5.57	BLQ	11.209	20.902	24.834	12.69	14.617	9.25	7.625	7.799
1	10011041	BLQ	BLQ	10.17	12.269	18.138	10.304	12.085	10.676	6.077	7.468	BLQ	6.039	16.979	33.674	27.348	12.805	11.914	11.212	11.665	10.68
1	10011043	BLQ	BLQ	5.068	19.904	16.615	12.624	6.958	7.905	6.563	7.487	5.138	BLQ	17.454	31.726	35.783	14.51	10.666	11.502	11.343	9.765
1	10011045	BLQ	BLQ	7.497	25.298	27.597	24.125	17.803	9.97	15.262	7.951	5.546	6.983	9.783	23.882	27.328	27.087	18.673	17.047	11.965	10.569
1	10011049	BLQ	BLQ	5.901	14.584	13.839	9.576	9.749	9.666	6.816	6.209	BLQ	5.054	9.757	20.081	23.876	17.646	15.839	12.977	13.971	12.385
2	10011001	BLQ	BLQ	11.002	32.661	23.464	15.457	17.754	10.445	11.344	10.81	BLQ	BLQ	NOT USABLE	48.506	40.196	10.777	QNS	BLQ	BLQ	BLQ
2	10011003	BLQ	BLQ	BLQ	13.341	22.943	16.035	13.196	16.848	16.154	11.427	BLQ	BLQ	15.527	49.567	46.911	13.166	9.735	7.166	BLQ	BLQ
2	10011008	BLQ	BLQ	13.543	25.851	26.148	15.138	13.541	11.009	12.426	8.636	BLQ	BLQ	27.154	52.381	47.427	12.583	14.272	24.435	6.216	BLQ
2	10011009	BLQ	BLQ	8.835	15.069	16.158	10.448	7.922	6.405	8.823	5.865	BLQ	BLQ	23.52	43.05	52.052	22.997	14.454	6.742	5.62	BLQ
2	10011010	BLQ	BLQ	BLQ	19.983	27.062		13.476	11.56	11.13	7.955	BLQ	BLQ	20.609	50.529	40.195	9.52	7.592	5.494	BLQ	BLQ
2	10011017	BLQ	BLQ	12.859	16.346	18.966	12.874	12.828	11.893	9.075	10.402	BLQ	BLQ	27.166	48.628	36.441	14.896	8.327	6.882	5.74	BLQ
2	10011020	BLQ	BLQ	10.017	25.855	31.245	25.591	19.685	20.383	20.717	14.528	BLQ	6.043	19.802	48.967	41.738	15.992	9.453	9.13	7.124	5.198
2	10011021	BLQ	BLQ	8.269	20.04	16.788	11.001	11.602	10.086	10.621	7.645	BLQ	BLQ	19.318	39.681	34.717	11.496	6.964	5.364	BLQ	BLQ
2	10011023	BLQ	BLQ	10.218	14.455	16.491	9.316	8.632	6.203	6.675	6.986	BLQ	6.287	21.827	39.035	36.538	11.085	6.122	5.332	BLQ	BLQ
2	10011029	BLQ	BLQ	9.704	20.548	23.811	8.683	9.159	11.647	8.967	7.633	BLQ	BLQ	23.476	25.18	46.493	12.775	7.632	BLQ	BLQ	BLQ
2	10011031	BLQ	BLQ	9.171	21.281	16.844	12.624	11.348	10.665	12.167	10.186	BLQ	BLQ	24.636	67.032	57.466	16.05	13.046	11.836	6.164	5.371
2	10011033	BLQ	BLQ	9.409	9.302	10.748	9.012	9.754	8.238	5.438	7.806	BLQ	BLQ	40.403	36.57	29.325	8.731	6.205	6.191	BLQ	BLQ
2	10011040	BLQ	BLQ	8.828	16.41	21.238	19.546	21.069	14.36	13.104	9.775	5.381	BLQ	39.571	61.228	51.35	32.976	18.418	15.55	11.198	9.345
2	10011044	BLQ	BLQ	9.665	14.205	18.426	12.449	10.023	10.001	6.591	7.95	BLQ	BLQ	18.428	37.273	29.919	10.293	7.007	6.932	BLQ	BLQ
2	10011047	BLQ	BLQ	7.531	15.996	14.099	13.021	12.003	7.058	7.337	6.098	BLQ	BLQ	15.475	36.383	36.679	11.067	10.44	5.835	5.267	BLQ
2	10011048	BLQ	BLQ	BLQ	18.728	16.161	12.196	10.785	8.317	8.081	7.182	BLQ	BLQ	12.796	52.311	43.024	10.495	7.296	BLQ	BLQ	BLQ
