# Supplementary material for: Mycobactericidal activity of bedaquiline plus rifabutin or rifampin in ex vivo whole blood cultures of healthy volunteers: A randomized controlled trial
Source: PLoS One. 2018 May 2;13(5):e0196756. doi: 10.1371/journal.pone.0196756 (PMC5931679; doi:10.1371/journal.pone.0196756)
Supplement: S3 File — (XLSM) [file pone.0196756.s003.xlsm]

## Sheet: Period 1
Subject	hours	WBA	BDQ	log half BDQ	censored log half BDQ	censored subj	censored WBA		Arm		log half BDQ w/ 1ng floor
10011004	0	0.193635	0	#NUM!					RBT		0	-3
10011004	1	0.0757005		#NUM!					RBT
10011004	2	0.0562396	352.27	2.24585					RBT		2.54688	-0.453124
10011004	3	-0.425705	3841.03	3.28342	3.28342	10011004	-0.425705		RBT		3.58445	0.584447
10011004	4	-0.608126	4992.95	3.39733	3.39733	10011004	-0.608126		RBT		3.69836	0.698357
10011004	6	-0.441568	3432.62	3.2346	3.2346	10011004	-0.441568		RBT		3.53563	0.535625
10011004	8	-0.389082	1895.43	2.97668	2.97668	10011004	-0.389082		RBT		3.27771	0.277708
10011011	0	0.190363	0	#NUM!					RBT		0	-3
10011011	1	0.184037	125.554	1.7978					RBT		2.09883	-0.901169
10011011	2	-0.146675	1409.7	2.8481	2.8481	10011011	-0.146675		RBT		3.14913	0.149126
10011011	3	-0.447787	3498.95	3.24291	3.24291	10011011	-0.447787		RBT		3.54394	0.543937
10011011	4	-0.430725	5584.26	3.44594	3.44594	10011011	-0.430725		RBT		3.74697	0.746966
10011011	6	-0.464567	4828.2	3.38276	3.38276	10011011	-0.464567		RBT		3.68379	0.683785
10011011	8	-0.461233	3124.3	3.19372	3.19372	10011011	-0.461233		RBT		3.49475	0.494752
10011016	0	0.204304	0	#NUM!					RBT		0	-3
10011016	1	-0.0312387	656.248	2.51604	2.51604	10011016	-0.0312387		RBT		2.81707	-0.182932
10011016	2	-0.315567	3352.16	3.22429	3.22429	10011016	-0.315567		RBT		3.52532	0.525325
10011016	3	-0.349854	2635.98	3.11991	3.11991	10011016	-0.349854		RBT		3.42094	0.420942
10011016	4	-0.303876	2721.36	3.13376	3.13376	10011016	-0.303876		RBT		3.43479	0.434787
10011016	6	-0.453061	4189.15	3.3211	3.3211	10011016	-0.453061		RBT		3.62213	0.622125
10011016	8	-0.263903	1748.12	2.94154	2.94154	10011016	-0.263903		RBT		3.24257	0.242572
10011018	0	0.191454	0	#NUM!					RBT		0	-3
10011018	1	0.210791	26.244	1.118					RBT		1.41903	-1.58097
10011018	2	0.0711737	680.293	2.53167					RBT		2.8327	-0.167304
10011018	3	-0.110127	1860.87	2.96869	2.96869	10011018	-0.110127		RBT		3.26972	0.269715
10011018	4	-0.303876	3140.99	3.19604	3.19604	10011018	-0.303876		RBT		3.49707	0.497067
10011018	6	-0.466507	5553.45	3.44353	3.44353	10011018	-0.466507		RBT		3.74456	0.744563
10011018	8	-0.364729	2441.81	3.08668	3.08668	10011018	-0.364729		RBT		3.38771	0.387711
10011022	0	0.0980934	0	#NUM!					RBT		0	-3
10011022	1	0.0690864	133.566	1.82467					RBT		2.1257	-0.874304
10011022	2	-0.332956	1591.91	2.90089	2.90089	10011022	-0.332956		RBT		3.20192	0.201919
10011022	3	-0.505133	3872.7	3.28698	3.28698	10011022	-0.505133		RBT		3.58801	0.588014
10011022	4	-0.680019	4151.81	3.31721	3.31721	10011022	-0.680019		RBT		3.61824	0.618237
10011022	6	-0.627407	4921.33	3.39105	3.39105	10011022	-0.627407		RBT		3.69208	0.692082
10011022	8	-0.467912	1467.82	2.86564	2.86564	10011022	-0.467912		RBT		3.16667	0.166672
10011024	0	0.386047	0	#NUM!					RBT		0	-3
10011024	1	0.292049	32.927	1.21652					RBT		1.51755	-1.48245
10011024	3	-0.126453	2098.96	3.02097	3.02097	10011024	-0.126453		RBT		3.322	0.322005
10011024	4	-0.149064	2156.35	3.03269	3.03269	10011024	-0.149064		RBT		3.33372	0.333719
10011024	6	-0.438874	7062.39	3.54792	3.54792	10011024	-0.438874		RBT		3.84895	0.848952
10011024	8	-0.380057	2981.39	3.17339	3.17339	10011024	-0.380057		RBT		3.47442	0.474418
10011028	0	0.058026	0	#NUM!					RBT		0	-3
10011028	1	0.255129		#NUM!					RBT
10011028	3	0.261742	179.576	1.95322					RBT		2.25425	-0.745752
10011028	4	0.0207186	195.027	1.98906	1.98906	10011028	0.0207186		RBT		2.29009	-0.709905
10011028	6	-0.314862	2533.12	3.10263	3.10263	10011028	-0.314862		RBT		3.40366	0.403656
10011028	8	-0.224477	1312.03	2.81692	2.81692	10011028	-0.224477		RBT		3.11795	0.117945
10011028	0	0.058026		#NUM!					RBT
10011028	1	0.255129		#NUM!					RBT
10011028	3	0.261742		#NUM!					RBT
10011028	4	0.0207186		#NUM!					RBT
10011028	6	-0.314862		#NUM!					RBT
10011028	8	-0.224477		#NUM!					RBT
10011029	0	0.393651		#NUM!					RBT
10011029	1	0.258093		#NUM!					RBT
10011029	3	0.258093		#NUM!					RBT
10011029	4	-0.275074		#NUM!					RBT
10011029	6	0.120866		#NUM!					RBT
10011029	8	-0.184225		#NUM!					RBT
10011030	0	0.0540114	0	#NUM!					RBT		0	-3
10011030	1	0.11178		#NUM!					RBT
10011030	3	0.04547	1312.5	2.81707	2.81707	10011030	0.04547		RBT		3.1181	0.118099
10011030	4	-0.157126	2223.47	3.046	3.046	10011030	-0.157126		RBT		3.34703	0.347031
10011030	6	-0.233416	3369.69	3.22656	3.22656	10011030	-0.233416		RBT		3.52759	0.52759
10011030	8	-0.0840921	2308.65	3.06233	3.06233	10011030	-0.0840921		RBT		3.36336	0.363358
10011031	0	0.0389439		#NUM!					RBT
10011031	1	0.18377		#NUM!					RBT
10011031	3	-0.136159		#NUM!					RBT
10011031	4	-0.0957207		#NUM!					RBT
10011031	6	-0.17472		#NUM!					RBT
10011031	8	-0.0650232		#NUM!					RBT
10011032	0	0.312981	0	#NUM!					RBT		0	-3
10011032	1	0.126718	567.329	2.4528					RBT		2.75383	-0.246165
10011032	3	-0.347481	3864.77	3.28609	3.28609	10011032	-0.347481		RBT		3.58712	0.587124
10011032	4	-0.369314	1828.13	2.96098	2.96098	10011032	-0.369314		RBT		3.26201	0.262008
10011032	6	-0.481659	4586.55	3.36046	3.36046	10011032	-0.481659		RBT		3.66149	0.661486
10011032	8	-0.432129	2369.96	3.07371	3.07371	10011032	-0.432129		RBT		3.37474	0.374742
10011033	0	0.187228		#NUM!					RBT
10011033	1	0.130989		#NUM!					RBT
10011033	3	-0.371661		#NUM!					RBT
10011033	4	-0.202745		#NUM!					RBT
10011033	6	-0.202745		#NUM!					RBT
10011035	0	0.21166	0	#NUM!					RBT		0	-3
10011035	1	0.30005	81.198	1.60852					RBT		1.90955	-1.09045
10011035	3	-0.31137	5001.9	3.39811	3.39811	10011035	-0.31137		RBT		3.69914	0.699135
10011035	4	-0.291591	4035.03	3.30482	3.30482	10011035	-0.291591		RBT		3.60585	0.605847
10011035	6	-0.302951	5126.68	3.40881	3.40881	10011035	-0.302951		RBT		3.70984	0.709837
10011035	8	-0.158525	2730.67	3.13524	3.13524	10011035	-0.158525		RBT		3.43627	0.436269
10011036	0	0.342474	0	#NUM!					RBT		0	-3
10011036	1	0.180627		#NUM!					RBT
10011036	3	-0.326129	3968.5	3.2976	3.2976	10011036	-0.326129		RBT		3.59863	0.598626
10011036	4	-0.35175	3314.48	3.21939	3.21939	10011036	-0.35175		RBT		3.52042	0.520415
10011036	6	-0.266002	2482.87	3.09392	3.09392	10011036	-0.266002		RBT		3.39495	0.394954
10011036	8	-0.141689	1403.75	2.84626	2.84626	10011036	-0.141689		RBT		3.14729	0.14729
10011038	0	0.0600173	0	#NUM!					RBT		0	-3
10011038	1	-0.175949	3121.21	3.19329	3.19329	10011038	-0.175949		RBT		3.49432	0.494323
10011038	3	-0.231695	2939.59	3.16726	3.16726	10011038	-0.231695		RBT		3.46829	0.468287
10011038	4	-0.0476024	1854.31	2.96715	2.96715	10011038	-0.0476024		RBT		3.26818	0.268182
10011038	6	-0.15404	2434.57	3.08539	3.08539	10011038	-0.15404		RBT		3.38642	0.386422
10011038	8	-0.0805855	1721.27	2.93482	2.93482	10011038	-0.0805855		RBT		3.23585	0.235848
10011040	0	0.146182	0	#NUM!					RBT		0	-3
10011040	1	0.146182	207.995	2.01702					RBT		2.31805	-0.681947
10011040	3	-0.197854	2351.26	3.07027	3.07027	10011040	-0.197854		RBT		3.3713	0.3713
10011040	4	-0.178422	1576.76	2.89674	2.89674	10011040	-0.178422		RBT		3.19777	0.197766
10011040	6	-0.16521	1895.82	2.97677	2.97677	10011040	-0.16521		RBT		3.2778	0.277798
10011040	8	-0.0885332	1298.29	2.81234	2.81234	10011040	-0.0885332		RBT		3.11337	0.113372
10011041	0	0.111852	0	#NUM!					RBT		0	-3
10011041	1	0.097019	169.105	1.92713					RBT		2.22816	-0.771844
10011041	3	-0.341875	3130.62	3.1946	3.1946	10011041	-0.341875		RBT		3.49563	0.49563
10011041	4	-0.324356	2479.2	3.09328	3.09328	10011041	-0.324356		RBT		3.39431	0.394312
10011041	6	-0.263137	2064.7	3.01383	3.01383	10011041	-0.263137		RBT		3.31486	0.314857
10011041	8	-0.15471	1039.25	2.71569	2.71569	10011041	-0.15471		RBT		3.01672	0.0167209
10011043	0	0.223153	0	#NUM!					RBT		0	-3
10011043	1	0.217724	23.657	1.07293					RBT		1.37396	-1.62604
10011043	3	0	2445.3	3.0873	3.0873	10011043	0		RBT		3.38833	0.388333
10011043	4	0.00417414	1771.81	2.94739	2.94739	10011043	0.00417414		RBT		3.24842	0.248418
10011043	6	-0.158701	5346.72	3.42706	3.42706	10011043	-0.158701		RBT		3.72809	0.728088
10011043	8	-0.0640822	2511.45	3.09889	3.09889	10011043	-0.0640822		RBT		3.39992	0.399924
10011044	0	0.157443	0	#NUM!					RBT		0	-3
10011044	1	0.147868	148.245	1.86995					RBT		2.17098	-0.82902
10011044	3	-0.0976159	2172.3	3.03589	3.03589	10011044	-0.0976159		RBT		3.33692	0.33692
10011044	4	-0.0797131	1599.7	2.90301	2.90301	10011044	-0.0797131		RBT		3.20404	0.20404
10011044	6	-0.139071	2071.53	3.01526	3.01526	10011044	-0.139071		RBT		3.31629	0.316291
10011044	8	-0.0687832	1278.72	2.80574	2.80574	10011044	-0.0687832		RBT		3.10677	0.106774
10011045	0	0.254376	0	#NUM!					RBT		0	-3
10011045	1	0.248982	173.837	1.93911					RBT		2.24014	-0.759858
10011045	3	-0.10467	2663.61	3.12444	3.12444	10011045	-0.10467		RBT		3.42547	0.42547
10011045	4	0.0160907	1975.21	2.99458	2.99458	10011045	0.0160907		RBT		3.29561	0.295614
10011045	6	-0.108175	3049.57	3.18321	3.18321	10011045	-0.108175		RBT		3.48424	0.484239
10011045	8	0.0242544	1974.73	2.99448	2.99448	10011045	0.0242544		RBT		3.29551	0.295509
10011047	0	0.199744	0	#NUM!					RBT		0	-3
10011047	1	0.0891632	172.722	1.93632					RBT		2.23735	-0.762652
10011047	3	-0.0957207	2543.48	3.1044	3.1044	10011047	-0.0957207		RBT		3.40543	0.405428
10011047	4	-0.0994793	1421.76	2.8518	2.8518	10011047	-0.0994793		RBT		3.15283	0.152826
10011047	6	0.0568561	2080.77	3.01719					RBT		3.31822	0.318224
10011047	8	-0.18831	1279.38	2.80597	2.80597	10011047	-0.18831		RBT		3.107	0.107001
10011048	0	0.233008	0	#NUM!					RBT		0	-3
10011048	1	0.222526		#NUM!					RBT
10011048	3	0.191853	1063.56	2.72573					RBT		3.02676	0.0267616
10011048	4	0.0926242	1233.26	2.79002					RBT		3.09105	0.0910543
10011048	6	-0.111665	3197.78	3.20382	3.20382	10011048	-0.111665		RBT		3.50485	0.504849
10011048	8	-0.0351033	2197.85	3.04097	3.04097	10011048	-0.0351033		RBT		3.342	0.341999
10011049	0	0.0772196	0	#NUM!					RBT		0	-3
10011049	1	0.072473	47.734	1.3778					RBT		1.67883	-1.32117
10011049	3	-0.139431	2622.88	3.11775	3.11775	10011049	-0.139431		RBT		3.41878	0.418778
10011049	4	-0.164714	1782.24	2.94994	2.94994	10011049	-0.164714		RBT		3.25097	0.250965
10011049	6	-0.0903327	2187.66	3.03895	3.03895	10011049	-0.0903327		RBT		3.33998	0.33998
10011049	8	-0.0746224	1214.65	2.78342	2.78342	10011049	-0.0746224		RBT		3.08445	0.0844497
10011001	0	0.0764474	0	#NUM!					RIF		0	-3
10011001	1	0.0993902	479.841	2.38007					RIF		2.6811	-0.318903
10011001	2	-0.212762	1811.1	2.95691	2.95691	10011001	-0.212762		RIF		3.25794	0.257943
10011001	3	-0.355757	3876.66	3.28743	3.28743	10011001	-0.355757		RIF		3.58846	0.588458
10011001	4	-0.384973	2683.05	3.1276	3.1276	10011001	-0.384973		RIF		3.42863	0.428629
10011001	6	-0.402815	4531.07	3.35517	3.35517	10011001	-0.402815		RIF		3.6562	0.656201
10011001	8	-0.306411	1760.99	2.94473	2.94473	10011001	-0.306411		RIF		3.24576	0.245758
10011003	0	0.238067	0	#NUM!					RIF		0	-3
10011003	1	0.216543	89.694	1.65173					RIF		1.95276	-1.04724
10011003	2	-0.0170622	1122.03	2.74897	2.74897	10011003	-0.0170622		RIF		3.05	0.0500049
10011003	3	-0.265905	2476.86	3.09287	3.09287	10011003	-0.265905		RIF		3.3939	0.393901
10011003	4	-0.350552	2232.29	3.04772	3.04772	10011003	-0.350552		RIF		3.34875	0.34875
10011003	6	-0.562358	4877.49	3.38717	3.38717	10011003	-0.562358		RIF		3.6882	0.688197
10011003	8	-0.325891	2199.07	3.04121	3.04121	10011003	-0.325891		RIF		3.34224	0.34224
10011009	0	0.173869	0	#NUM!					RIF		0	-3
10011009	1	0.0890837	470.478	2.37151					RIF		2.67254	-0.327461
10011009	3	-0.136906	3956.74	3.29631	3.29631	10011009	-0.136906		RIF		3.59734	0.597337
10011009	4	-0.119672	2212.7	3.04389	3.04389	10011009	-0.119672		RIF		3.34492	0.344923
10011009	6	-0.0582474	2725.46	3.13441	3.13441	10011009	-0.0582474		RIF		3.43544	0.435439
10011009	8	-0.0276911	1683.24	2.92512	2.92512	10011009	-0.0276911		RIF		3.22615	0.226145
10011010	0	0.164095	0	#NUM!					RIF		0	-3
10011010	1	0.182063		#NUM!					RIF
10011010	2	0.200355		#NUM!					RIF
10011010	3	0.194221	35.186	1.24534					RIF		1.54637	-1.45363
10011010	4	0.15229	294.22	2.16764					RIF		2.46867	-0.531328
10011010	6	-0.284444	2618.94	3.1171	3.1171	10011010	-0.284444		RIF		3.41813	0.418126
10011010	8	-0.276782	1827.88	2.96092	2.96092	10011010	-0.276782		RIF		3.26195	0.261946
10011017	0	0.214909	0	#NUM!					RIF		0	-3
10011017	1	0.158719	65.799	1.51719					RIF		1.81822	-1.18178
10011017	2	-0.450921	2678.59	3.12688	3.12688	10011017	-0.450921		RIF		3.42791	0.427907
10011017	3	-0.484623	2954.72	3.16949	3.16949	10011017	-0.484623		RIF		3.47052	0.470516
10011017	4	-0.513222	1842.13	2.96429	2.96429	10011017	-0.513222		RIF		3.26532	0.265319
10011017	6	-0.379963	1423.28	2.85226	2.85226	10011017	-0.379963		RIF		3.15329	0.153289
10011017	8	-0.30861	905.173	2.6557	2.6557	10011017	-0.30861		RIF		2.95673	-0.0432684
10011020	0	0.182063	0	#NUM!					RIF		0	-3
10011020	1	0.0787354	606.001	2.48144					RIF		2.78247	-0.217527
10011020	2	-0.180026	1884.26	2.97411	2.97411	10011020	-0.180026		RIF		3.27514	0.275141
10011020	3	-0.446372	5422.58	3.43318	3.43318	10011020	-0.446372		RIF		3.73421	0.734206
10011020	4	-0.468897	3218.94	3.20668	3.20668	10011020	-0.468897		RIF		3.50771	0.507713
10011020	6	-0.449621	4062.3	3.30774	3.30774	10011020	-0.449621		RIF		3.60877	0.608772
10011020	8	-0.354484	1805.52	2.95557	2.95557	10011020	-0.354484		RIF		3.2566	0.256603
10011021	0	0.292049	0	#NUM!					RIF		0	-3
10011021	1	0.231723	61.962	1.4911					RIF		1.79213	-1.20787
10011021	3	-0.380057	3323.82	3.22061	3.22061	10011021	-0.380057		RIF		3.52164	0.521637
10011021	4	-0.242971	1705.51	2.93082	2.93082	10011021	-0.242971		RIF		3.23185	0.231853
10011021	6	-0.317621	2411.99	3.08134	3.08134	10011021	-0.317621		RIF		3.38237	0.382375
10011021	8	-0.0939277	1278.7	2.80574	2.80574	10011021	-0.0939277		RIF		3.10677	0.106768
10011023	0	0.258328	0	#NUM!					RIF		0	-3
10011023	1	0.169996	483.864	2.38369					RIF		2.68472	-0.315277
10011023	3	0.128555	2679.57	3.12703					RIF		3.42806	0.428064
10011023	4	-0.145571	1639.86	2.91378	2.91378	10011023	-0.145571		RIF		3.21481	0.214808
10011023	6	-0.238092	3055.25	3.18402	3.18402	10011023	-0.238092		RIF		3.48505	0.485046
10011023	8	0.0317979	1338.37	2.82555	2.82555	10011023	0.0317979		RIF		3.12658	0.126576
10011029	0	0.393651	0	#NUM!					RIF		0	-3
10011029	1	0.258093	383.363	2.28258					RIF		2.58361	-0.41639
10011029	3	0.258093	2293.74	3.05951					RIF		3.36054	0.360544
10011029	4	-0.275074	1610.42	2.90591	2.90591	10011029	-0.275074		RIF		3.20694	0.206939
10011029	6	0.120866	2261.21	3.05331					RIF		3.35434	0.354341
10011029	8	-0.184225	1404.51	2.8465	2.8465	10011029	-0.184225		RIF		3.14753	0.147525
10011031	0	0.0389439	0	#NUM!					RIF		0	-3
10011031	1	0.18377	50.202	1.39969					RIF		1.70072	-1.29928
10011031	3	-0.136159	5900.89	3.46989	3.46989	10011031	-0.136159		RIF		3.77092	0.770918
10011031	4	-0.0957207	3649.73	3.26123	3.26123	10011031	-0.0957207		RIF		3.56226	0.562261
10011031	6	-0.17472	4785.23	3.37887	3.37887	10011031	-0.17472		RIF		3.6799	0.679903
10011031	8	-0.0650232	1989.57	2.99773	2.99773	10011031	-0.0650232		RIF		3.29876	0.298759
10011033	0	0.187228	0	#NUM!					RIF		0	-3
10011033	1	0.130989	195.102	1.98923					RIF		2.29026	-0.709738
10011033	3	-0.371661	2468.07	3.09133	3.09133	10011033	-0.371661		RIF		3.39236	0.392357
10011033	4	-0.202745	1437.03	2.85644	2.85644	10011033	-0.202745		RIF		3.15747	0.157467
10011033	6	-0.202745	1686.18	2.92587	2.92587	10011033	-0.202745		RIF		3.2269	0.226903
					1.98906
					3.54792

## Sheet: Mixed Models
	XLSTAT 2014.3.01 - Mixed Models - on 7/5/2014 at 12:29:37 PM
	Y / Quantitative: Workbook = WBA PK analysis.xlsm / Sheet = Period 1 / Range = 'Period 1'!$C:$C / 218 rows and 1 column
	X / Quantitative: Workbook = WBA PK analysis.xlsm / Sheet = Period 1 / Range = 'Period 1'!$D:$D / 218 rows and 1 column
	X / Qualitative: Workbook = WBA PK analysis.xlsm / Sheet = Period 1 / Range = 'Period 1'!$A:$A / 218 rows and 1 column
	Number of removed observations: 30
	Repeated measures:
	Covariance structure: Variance components
	Random effects:
	Covariance structure: Variance components
	Constraints: a1=0
	Confidence interval (%): 95
	Summary statistics:
	Variable	Observations	Obs. with missing data	Obs. without missing data	Minimum	Maximum	Mean	Std. deviation
	WBA	188	0	188	-0.680019	0.393651	-0.102575	0.245054
	BDQ	188	0	188	0	7062.39	1844.81	1573.87
	Variable	Categories	Frequencies	%
	Subject	10011001	7	3.7234
		10011003	7	3.7234
		10011004	6	3.19149
		10011009	6	3.19149
		10011010	5	2.65957
		10011011	7	3.7234
		10011016	7	3.7234
		10011017	7	3.7234
		10011018	7	3.7234
		10011020	7	3.7234
		10011021	6	3.19149
		10011022	7	3.7234
		10011023	6	3.19149
		10011024	6	3.19149
		10011028	5	2.65957
		10011029	6	3.19149
		10011030	5	2.65957
		10011031	6	3.19149
		10011032	6	3.19149
		10011033	5	2.65957
		10011035	6	3.19149
		10011036	5	2.65957
		10011038	6	3.19149
		10011040	6	3.19149
		10011041	6	3.19149
		10011043	6	3.19149
		10011044	6	3.19149
		10011045	6	3.19149
		10011047	6	3.19149
		10011048	5	2.65957
		10011049	6	3.19149

## Sheet: Period 2 RIF
Subject	Time	RIF	BDQ	WBA		log 0.5 RIF		log 0.5 BDQ		SUM	WBA (censored)	Subject (censored)
10011001	0	BLQ	35.058	0.0465048
10011001	1	BLQ	310.194	0.00506324
10011001	2	1148.17	1878.44	-0.475242		2.75897	-0.372395	2.97277	-0.20036	-0.572755	-0.475242	10011001
10011001	3	4750.51	4470.37	-0.657163		3.37571	-0.720886	3.34931	-0.353012	-1.0739	-0.657163	10011001
10011001	4	4315.98	2148.19	-0.815917		3.33405	-0.697345	3.03104	-0.223985	-0.921331	-0.815917	10011001
10011001	5	5856.27	4682.6			3.46659	-0.772239	3.36946	-0.361179
10011001	6	4742.69	3928.5	-0.651862		3.375	-0.720482	3.2932	-0.330263	-1.05074	-0.651862	10011001
10011001	8	1965.73	1338.94	-0.557229		2.99249	-0.504346	2.82573	-0.140752	-0.645098	-0.557229	10011001
10011003	0	BLQ	BLQ	0.218983
10011003	1	BLQ	BLQ	0.176038
10011003	2	2197.29	343.342	-0.530629		3.04086	-0.531675	2.2347	0.0988533	-0.432822	-0.530629	10011003
10011003	3	8828.59	1138.48	-0.887915		3.64486	-0.872972	2.7553	-0.112198	-0.98517	-0.887915	10011003
10011003	4	5462.21	2500.09	-0.902552		3.43634	-0.755144	3.09693	-0.250695	-1.00584	-0.902552	10011003
10011003	6	4019.27	4192.38	-0.833845		3.30312	-0.679867	3.32143	-0.341709	-1.02158	-0.833845	10011003
10011003	8	2160.55	1366.13	-0.662437		3.03353	-0.527537	2.83446	-0.144292	-0.671828	-0.662437	10011003
10011008	0	BLQ	BLQ	0.167717
10011008	1	BLQ	158.251	0.143688
10011008	2	BLQ	1259.87
10011008	3	6913.68	3559.36	-0.925032		3.53868	-0.812973	3.25034	-0.312889	-1.12586	-0.925032	10011008
10011008	4	7261.22	1827.44	-1.0199		3.55998	-0.825009	2.96081	-0.195514	-1.02052	-1.0199	10011008
10011008	6	6458.05	2948.67	-0.880564		3.50907	-0.796243	3.1686	-0.279749	-1.07599	-0.880564	10011008
10011008	8	2455.98	1352.17	-0.758827		3.0892	-0.558989	2.83	-0.142483	-0.701472	-0.758827	10011008
10011009	0	BLQ	BLQ	0.0852692
10011009	1	331.832	223.708	-0.170363		2.21989	-0.0677794	2.04865	0.174276	0.106497	-0.170363	10011009
10011009	2	3725.29	2233.86
10011009	3	4428.22	2258.64	-0.756164		3.3452	-0.703645	3.05282	-0.232812	-0.936458	-0.756164	10011009
10011009	4	3209.18	1645.57	-0.837228		3.20536	-0.624631	2.91529	-0.177058	-0.801689	-0.837228	10011009
10011009	5	2978.71	3625.91
10011009	6	2070.42	2927.27	-0.574645		3.01503	-0.517079	3.16543	-0.278467	-0.795546	-0.574645	10011009
10011009	8	576.443	1716.71	-0.267182		2.45973	-0.203302	2.93367	-0.184509	-0.387811	-0.267182	10011009
10011010	0	BLQ	BLQ	0.257509
10011010	1	254.616	BLQ	-0.0273649
10011010	2	4230.66	308.912	-0.840958		3.32538	-0.692445	2.1888	0.117458	-0.574988	-0.840958	10011010
10011010	3	4236.95	1258.41	-0.741775		3.32602	-0.69281	2.79879	-0.129831	-0.822641	-0.741775	10011010
10011010	4	3105.09	1251.05	-0.828771		3.19104	-0.616539	2.79625	-0.128799	-0.745338	-0.828771	10011010
10011010	5	3199.15	2286.91
10011010	6	2380.64	2008.2	-0.733729		3.07566	-0.551342	3.00178	-0.212121	-0.763464	-0.733729	10011010
10011010	8	1100.66	845.48	-0.541615		2.74062	-0.362024	2.62607	-0.0598107	-0.421835	-0.541615	10011010
10011017	0	BLQ
10011017	1	BLQ
10011017	2	4366.32
10011017	3	5769.98
10011017	4	3072.98
10011017	5	2823.17
10011017	6	2258
10011017	8	650.131
10011020	0	BLQ	BLQ	0.195124
10011020	1	BLQ	255.63	0.0868202
10011020	2	1010.65	4450.26	-0.610787		2.70357	-0.341087	3.34736	-0.352218	-0.693306	-0.610787	10011020
10011020	3	6807.93	4625.48	-0.959721		3.53199	-0.809191	3.36413	-0.359018	-1.16821	-0.959721	10011020
10011020	4	7575.74	3309.08	-1.07184		3.5784	-0.835415	3.21868	-0.300052	-1.13547	-1.07184	10011020
10011020	5	13202.9	2876.55
10011020	6	7246.63	3125.37	-1.07953		3.55911	-0.824516	3.19387	-0.289996	-1.11451	-1.07953	10011020
10011020	8	3322.11	1069.7	-0.843378		3.22038	-0.633118	2.72823	-0.101225	-0.734343	-0.843378	10011020
10011021	0	BLQ	BLQ	0.245815
10011021	1	137.448	32.93	0.0853593
10011021	2	7340.45	438.623
10011021	3	8026.03	1359.01	-0.985431		3.60347	-0.849584	2.83219	-0.143372	-0.992956	-0.985431	10011021
10011021	4	5138.14	1032.65	-0.96665		3.40978	-0.740135	2.71292	-0.0950203	-0.835156	-0.96665	10011021
10011021	5	4551.05	2657.12
10011021	6	3746.27	2368.34	-0.869472		3.27257	-0.662605	3.07341	-0.241162	-0.903768	-0.869472	10011021
10011021	8	1581.34	917.967	-0.733251		2.89799	-0.450949	2.6618	-0.0742931	-0.525242	-0.733251	10011021
10011023	0	BLQ	BLQ	0.149643
10011023	1	BLQ	649.603	0.167717
10011023	2	1142.08	1688.31
10011023	3	3492.24	2239.16	-0.711368		3.24207	-0.645374	3.04905	-0.231287	-0.876661	-0.711368	10011023
10011023	4	2415.03	1132.87	-0.766122		3.08189	-0.554862	2.75315	-0.111327	-0.66619	-0.766122	10011023
10011023	5	2989.14	2520.77
10011023	6	2112.43	1666.24	-0.559979		3.02375	-0.522009	2.92071	-0.179255	-0.701265	-0.559979	10011023
10011023	8	763.766	794.735	-0.399523		2.58193	-0.272354	2.59919	-0.0489132	-0.321267	-0.399523	10011023
10011029	0	BLQ	BLQ	0.198716
10011029	1	BLQ	BLQ	0.191879
10011029	2	3423.38	198.281
10011029	3	9164.65	568.997	-1.11904		3.66109	-0.88214	2.45408	0.00991536	-0.872225	-1.11904	10011029
10011029	4	7700.92	574.287	-1.11341		3.58551	-0.839437	2.4581	0.00828606	-0.831151	-1.11341	10011029
10011029	5	8493.83	2711.69
10011029	6	7462.35	1966.59	-0.9613		3.57185	-0.831714	2.99268	-0.208435	-1.04015	-0.9613	10011029
10011029	8	3733.04	993.563	-0.898113		3.27103	-0.661737	2.69617	-0.0882261	-0.749963	-0.898113	10011029
10011031	0	BLQ	BLQ	0.0370266
10011031	1	BLQ	39.862	0.032307
10011031	2	7458.86	2110.98
10011031	3	9647.78	1735.85	-0.965203		3.6834	-0.894747	2.93848	-0.186461	-1.08121	-0.965203	10011031
10011031	4	6938.39	1958.86	-0.877131		3.54023	-0.813849	2.99097	-0.207741	-1.02159	-0.877131	10011031
10011031	5	6252.33	1946.39
10011031	6	4149.69	4188.91	-0.734919		3.31699	-0.687704	3.32107	-0.341563	-1.02927	-0.734919	10011031
10011031	8	1177.27	1367.44	-0.594791		2.76985	-0.378537	2.83488	-0.14446	-0.522998	-0.594791	10011031
10011033	0	BLQ	BLQ	0.290221
10011033	1	BLQ	234.257	0.0918301
10011033	2	BLQ	QNS
10011033	3	6355.57	1372.48	-0.98676		3.50212	-0.792318	2.83648	-0.145108	-0.937425	-0.98676	10011033
10011033	4	10347.7	1548.19	-1.09683		3.71381	-0.911933	2.8888	-0.166318	-1.07825	-1.09683	10011033
10011033	5	7237.3	1429.54
10011033	6	5654.56	777.721	-0.856231		3.45137	-0.763637	2.58979	-0.045103	-0.808741	-0.856231	10011033
10011033	8	2204.19	416.243	-0.787876		3.04222	-0.532444	2.31832	0.0649537	-0.46749	-0.787876	10011033
10011040	0	BLQ	BLQ	-0.0312754
10011040	1	235.895	30.795	-0.0976159		2.07169	0.015962	1.18745	0.523407	-1.19711	-0.882844	10011040
10011040	2	5326.42	760.62
10011040	3	11521.2	2618.07	-0.882844		3.76047	-0.938296	3.11695	-0.258813	-1.19711	-0.882844	10011040
10011040	4	11075.8	1946.25	-0.929674		3.74335	-0.928622	2.98817	-0.206604	-1.13523	-0.929674	10011040
10011040	5	10307.8	1722.9
10011040	6	7576.55	2081.98	-0.794328		3.57844	-0.835441	3.01745	-0.218473	-1.05391	-0.794328	10011040
10011040	8	3330.02	1067.96	-0.73729		3.22142	-0.633701	2.72753	-0.100939	-0.734641	-0.73729	10011040
10011044	0	BLQ	BLQ	0.0285637
10011044	1	BLQ	20.114	-0.023075
10011044	2	1376.61	1290.8
10011044	3	3913.17	1898.86	-0.696433		3.2915	-0.673302	2.97746	-0.202264	-0.875566	-0.696433	10011044
10011044	4	2664.33	1493.03	-0.755024		3.12456	-0.57897	2.87304	-0.15993	-0.7389	-0.755024	10011044
10011044	5	2391.75	2536.76
10011044	6	1640.83	1441.74	-0.626818		2.91403	-0.460012	2.85786	-0.153776	-0.613788	-0.626818	10011044
10011044	8	433.46	735.405	-0.380111		2.33592	-0.133344	2.5655	-0.0352529	-0.168596	-0.380111	10011044
10011047	0	BLQ	BLQ	0.0276141
10011047	1	BLQ	BLQ	-0.0045144
10011047	2	BLQ	316
10011047	3	1036.61	2396.31	-0.463232		2.71459	-0.347313	3.07851	-0.24323	-0.590543	-0.463232	10011047
10011047	4	6370.2	1284.69	-0.880274		3.50312	-0.792882	2.80777	-0.13347	-0.926352	-0.880274	10011047
10011047	5	6006.8	2562.86
10011047	6	3857.15	1644.71	-0.758865		3.28524	-0.669763	2.91506	-0.176966	-0.846729	-0.758865	10011047
10011047	8	1449.86	928.648	-0.660685		2.8603	-0.429647	2.66682	-0.0763299	-0.505977	-0.660685	10011047
10011048	0	BLQ	BLQ	0.122678
10011048	1	BLQ	31.175	0.172622
10011048	2	142.407	195.595
10011048	3	3225.5	510.534	-0.696735		3.20757	-0.625876	2.40699	0.0290037	-0.596872	-0.696735	10011048
10011048	4	6059.09	1720.49	-0.813083		3.48138	-0.780594	2.93462	-0.184897	-0.965491	-0.813083	10011048
10011048	5	7076.41	857.832
10011048	6	4778.13	2064.29	-0.642411		3.37823	-0.722309	3.01374	-0.216971	-0.93928	-0.642411	10011048
10011048	8	1875.16	1494.77	-0.513631		2.97201	-0.492771	2.87354	-0.160135	-0.652907	-0.513631	10011048

## Sheet: Mixed Model RIF BDQ
	XLSTAT 2014.2.02 - Mixed Models - on 4/12/2014 at 11:20:14 AM
	Y / Quantitative: Workbook = WBA PK analysis.xlsx / Sheet = Period 2 RIF / Range = 'Period 2 RIF'!$L:$L / 126 rows and 1 column
	X / Quantitative: Workbook = WBA PK analysis.xlsx / Sheet = Period 2 RIF / Range = 'Period 2 RIF'!$K:$K / 126 rows and 1 column
	X / Qualitative: Workbook = WBA PK analysis.xlsx / Sheet = Period 2 RIF / Range = 'Period 2 RIF'!$M:$M / 126 rows and 1 column
	Number of removed observations: 61
	Repeated measures:
	Covariance structure: Variance components
	Random effects:
	Covariance structure: Variance components
	Constraints: an=0
	Confidence interval (%): 95
	Summary statistics:
	Variable	Observations	Obs. with missing data	Obs. without missing data	Minimum	Maximum	Mean	Std. deviation
	WBA (censored)	65	0	65	-1.11904	-0.170363	-0.763564	0.200615
	SUM	65	0	65	-1.19711	0.106497	-0.801521	0.258459
	Variable	Categories	Frequencies	%
	Subject (censored)	10011001	5	7.69231
		10011003	5	7.69231
		10011008	4	6.15385
		10011009	5	7.69231
		10011010	5	7.69231
		10011020	5	7.69231
		10011021	4	6.15385
		10011023	4	6.15385
		10011029	4	6.15385
		10011031	4	6.15385
		10011033	4	6.15385
		10011040	4	6.15385
		10011044	4	6.15385
		10011047	4	6.15385
		10011048	4	6.15385
	Regression of variable WBA (censored):
	Goodness of fit statistics:
	Observations	65
	Sum of weights	65
	-2 Res Log(Likelihood)	-88.1423
	AIC	-84.1423
	AICC	-83.9487
	SBC	-79.7935
	CAIC	-77.7935
	Iterations	5
	Covariance parameters	2
	Number of fixed effects	1
	Number of random effects	1
	Number of subjects	15
	Maximum number of observations per subject	5
	Covariance parameters - Random effects:
		Parameters	Standard error	Z	Pr > Z
	Variance	0.0106772	0.00497331	2.1469	0.0159004
	Covariance parameters - Repeated factor:
		Parameters	Standard error	Z	Pr > Z
	Variance	0.00958348	0.00189622	5.05399	< 0.0001
	Null model likelihood ratio test:
	DF	Chi-square	Pr > Chi²
	1	7.874	0.00501506
	Type I tests of fixed effects:
	Effects	Num DF	Den DF	F	Pr > F
	SUM	1	14	103.519	< 0.0001
	Type II tests of fixed effects:
	Effects	Num DF	Den DF	F	Pr > F
	SUM	1	14	103.519	< 0.0001
	Type III tests of fixed effects:
	Effects	Num DF	Den DF	F	Pr > F
	SUM	1	14	103.519	< 0.0001
	Model parameters:
	Source	Value	Standard error	t	Pr > |t|	Lower bound (95%)	Upper bound (95%)
	Intercept	-0.288796	0.042515	-6.79281	< 0.0001	-0.373704	-0.203888
	SUM	0.591654	0.058151	10.1744	< 0.0001	0.475518	0.707789
	Random effects coefficients:
	Source	Value	Standard error	DF	t	Pr > |t|	Lower bound (95%)	Upper bound (95%)
	SUM*Subject (censored)-10011001	-0.154889	0.0513541	14	-3.0161	0.00925149	-0.25745	-0.0523278
	SUM*Subject (censored)-10011003	-0.01054	0.0520187	14	-0.20262	0.842347	-0.114429	0.0933486
	SUM*Subject (censored)-10011008	0.0178335	0.0512881	14	0.347712	0.733229	-0.0845959	0.120263
	SUM*Subject (censored)-10011009	-0.0810371	0.0589236	14	-1.37529	0.19065	-0.198716	0.0366415
	SUM*Subject (censored)-10011010	0.0509437	0.059412	14	0.857465	0.405628	-0.0677102	0.169598
	SUM*Subject (censored)-10011020	0.0474864	0.0485592	14	0.977907	0.344717	-0.049493	0.144466
	SUM*Subject (censored)-10011021	0.101691	0.0560612	14	1.81393	0.0911736	-0.0102707	0.213653
	SUM*Subject (censored)-10011023	-0.0573502	0.063352	14	-0.905261	0.380642	-0.183873	0.0691726
	SUM*Subject (censored)-10011029	0.183868	0.0544351	14	3.37775	0.00450807	0.0751538	0.292583
	SUM*Subject (censored)-10011031	-0.0328964	0.0526562	14	-0.62474	0.54219	-0.138058	0.0722652
	SUM*Subject (censored)-10011033	0.129526	0.0553367	14	2.34068	0.0345718	0.0190105	0.240041
	SUM*Subject (censored)-10011040	-0.0542526	0.0502299	14	-1.08009	0.29836	-0.154569	0.0460634
	SUM*Subject (censored)-10011044	-0.0351908	0.0641077	14	-0.548932	0.5917	-0.163223	0.0928411
	SUM*Subject (censored)-10011047	-0.0170885	0.0600388	14	-0.284624	0.780099	-0.136994	0.102817
	SUM*Subject (censored)-10011048	-0.0881039	0.0571102	14	-1.5427	0.1452	-0.202161	0.025953
	R matrix:
	0.00958348	0	0	0	0
	0	0.00958348	0	0	0
	0	0	0.00958348	0	0
	0	0	0	0.00958348	0
	0	0	0	0	0.00958348
	Correlation matrix:
	1	0	0	0	0
	0	1	0	0	0
	0	0	1	0	0
	0	0	0	1	0
	0	0	0	0	1
	G matrix:
	0.0106772	0	0	0	0	0	0	0	0	0	0	0	0	0	0
	0	0.0106772	0	0	0	0	0	0	0	0	0	0	0	0	0
	0	0	0.0106772	0	0	0	0	0	0	0	0	0	0	0	0
	0	0	0	0.0106772	0	0	0	0	0	0	0	0	0	0	0
	0	0	0	0	0.0106772	0	0	0	0	0	0	0	0	0	0
	0	0	0	0	0	0.0106772	0	0	0	0	0	0	0	0	0
	0	0	0	0	0	0	0.0106772	0	0	0	0	0	0	0	0
	0	0	0	0	0	0	0	0.0106772	0	0	0	0	0	0	0
	0	0	0	0	0	0	0	0	0.0106772	0	0	0	0	0	0
	0	0	0	0	0	0	0	0	0	0.0106772	0	0	0	0	0
	0	0	0	0	0	0	0	0	0	0	0.0106772	0	0	0	0
	0	0	0	0	0	0	0	0	0	0	0	0.0106772	0	0	0
	0	0	0	0	0	0	0	0	0	0	0	0	0.0106772	0	0
	0	0	0	0	0	0	0	0	0	0	0	0	0	0.0106772	0
	0	0	0	0	0	0	0	0	0	0	0	0	0	0	0.0106772
	Correlation matrix:
	1	0	0	0	0	0	0	0	0	0	0	0	0	0	0
	0	1	0	0	0	0	0	0	0	0	0	0	0	0	0
	0	0	1	0	0	0	0	0	0	0	0	0	0	0	0
	0	0	0	1	0	0	0	0	0	0	0	0	0	0	0
	0	0	0	0	1	0	0	0	0	0	0	0	0	0	0
	0	0	0	0	0	1	0	0	0	0	0	0	0	0	0
	0	0	0	0	0	0	1	0	0	0	0	0	0	0	0
	0	0	0	0	0	0	0	1	0	0	0	0	0	0	0
	0	0	0	0	0	0	0	0	1	0	0	0	0	0	0
	0	0	0	0	0	0	0	0	0	1	0	0	0	0	0
	0	0	0	0	0	0	0	0	0	0	1	0	0	0	0
	0	0	0	0	0	0	0	0	0	0	0	1	0	0	0
	0	0	0	0	0	0	0	0	0	0	0	0	1	0	0
	0	0	0	0	0	0	0	0	0	0	0	0	0	1	0
	0	0	0	0	0	0	0	0	0	0	0	0	0	0	1
	Predictions and residuals:
	SUM	Subject (censored)	Weight	WBA (censored)	Pred(WBA (censored))	Std. dev. on pred. (Mean)	DF	alpha	Lower bound 95% (Mean)	Upper bound 95% (Mean)	Residual	Studentized marginal residual	Pearson marginal residual	Raw conditional residual	Studentized conditional residual	Pearson conditional residual
	-1.0739	1	1	-0.657163	-0.757837	0.042515	14	0.05	-0.842745	-0.672929	0.100674	0.699628	1.02838	-0.0656612	-0.800986	-0.670729
	-1.05074	1	1	-0.651862	-0.747724	0.042515	14	0.05	-0.832632	-0.662816	0.0958623	0.665083	0.979233	-0.0668865	-0.806342	-0.683246
	-0.921331	1	1	-0.815917	-0.691201	0.042515	14	0.05	-0.776109	-0.606292	-0.124716	-0.858707	-1.27398	-0.26742	-3.01194	-2.7317
	-0.645098	1	1	-0.557229	-0.570552	0.042515	14	0.05	-0.65546	-0.485644	0.0133234	0.0910868	0.136099	-0.0865952	-0.840714	-0.88457
	-0.572755	1	1	-0.475242	-0.538955	0.042515	14	0.05	-0.623863	-0.454047	0.0637135	0.435648	0.650833	-0.0249999	-0.233578	-0.255374
	-1.02158	2	1	-0.833845	-0.882448	0.042515	14	0.05	-0.967356	-0.797539	0.0486021	0.336536	0.496471	0.0378347	0.453728	0.386481
	-1.00584	2	1	-0.902552	-0.873303	0.042515	14	0.05	-0.958211	-0.788394	-0.029249	-0.202327	-0.298779	-0.0398506	-0.473813	-0.407074
	-0.98517	2	1	-0.887915	-0.861292	0.042515	14	0.05	-0.9462	-0.776383	-0.026623	-0.183932	-0.271954	-0.0370067	-0.435038	-0.378024
	-0.671828	2	1	-0.662437	-0.679205	0.042515	14	0.05	-0.764113	-0.594296	0.0167681	0.114654	0.171286	0.00968698	0.0957422	0.0989525
	-0.432822	2	1	-0.530629	-0.540315	0.042515	14	0.05	-0.625223	-0.455406	0.00968598	0.0664041	0.0989423	0.00512402	0.0445859	0.0523419
	-1.12586	3	1	-0.925032	-0.974995	0.042515	14	0.05	-1.0599	-0.890086	0.0499626	0.34863	0.510368	0.0700407	0.859659	0.715466
	-1.07599	3	1	-0.880564	-0.944599	0.042515	14	0.05	-1.02951	-0.859691	0.0640349	0.445076	0.654116	0.0832236	0.992493	0.850129
	-1.02052	3	1	-1.0199	-0.910792	0.042515	14	0.05	-0.9957	-0.825883	-0.109112	-0.755473	-1.11458	-0.0909125	-1.05042	-0.928672
	-0.701472	3	1	-0.758827	-0.716334	0.042515	14	0.05	-0.801242	-0.631426	-0.0424927	-0.290639	-0.434063	-0.029983	-0.291437	-0.306276
	-0.936458	4	1	-0.756164	-0.766967	0.042515	14	0.05	-0.851875	-0.682058	0.0108025	0.0744335	0.110347	-0.0650853	-0.804881	-0.664847
	-0.801689	4	1	-0.837228	-0.698152	0.042515	14	0.05	-0.78306	-0.613243	-0.139077	-0.953212	-1.42067	-0.204043	-2.25751	-2.0843
	-0.795546	4	1	-0.574645	-0.695015	0.042515	14	0.05	-0.779923	-0.610107	0.12037	0.824855	1.22958	0.0559012	0.615593	0.57103
	-0.387811	4	1	-0.267182	-0.486819	0.042515	14	0.05	-0.571727	-0.401911	0.219637	1.50805	2.24359	0.18821	1.59935	1.92257
	0.106497	4	1	-0.170363	-0.234417	0.042515	14	0.05	-0.319325	-0.149509	0.0640539	0.457489	0.654311	0.0726841	0.490491	0.742468
	-0.822641	5	1	-0.741775	-0.817423	0.042515	14	0.05	-0.902331	-0.732514	0.0756473	0.518804	0.772737	0.117556	1.3842	1.20083
	-0.763464	5	1	-0.733729	-0.779396	0.042515	14	0.05	-0.864304	-0.694487	0.0456666	0.312687	0.466484	0.0845602	0.953151	0.863783
	-0.745338	5	1	-0.828771	-0.767748	0.042515	14	0.05	-0.852656	-0.68284	-0.0610229	-0.417675	-0.623349	-0.0230527	-0.25645	-0.235483
	-0.574988	5	1	-0.840958	-0.658281	0.042515	14	0.05	-0.74319	-0.573373	-0.182677	-1.24905	-1.86604	-0.153385	-1.5155	-1.56682
	-0.421835	5	1	-0.541615	-0.559866	0.042515	14	0.05	-0.644774	-0.474958	0.0182512	0.125167	0.186436	0.039741	0.355704	0.405954
	-1.16821	6	1	-0.959721	-1.03544	0.042515	14	0.05	-1.12035	-0.950536	0.0757238	0.530332	0.773519	0.131198	1.57902	1.34019
	-1.13547	6	1	-1.07184	-1.01452	0.042515	14	0.05	-1.09943	-0.92961	-0.0573219	-0.400304	-0.585544	-0.00340275	-0.0403954	-0.0347591
	-1.11451	6	1	-1.07953	-1.00112	0.042515	14	0.05	-1.08603	-0.916217	-0.0784061	-0.546595	-0.800919	-0.025482	-0.299809	-0.260299
	-0.734343	6	1	-0.843378	-0.758144	0.042515	14	0.05	-0.843053	-0.673236	-0.0852337	-0.583268	-0.870662	-0.0503624	-0.496727	-0.514452
	-0.693306	6	1	-0.610787	-0.731916	0.042515	14	0.05	-0.816824	-0.647007	0.121129	0.828409	1.23733	0.154051	1.48983	1.57363
	-0.992956	7	1	-0.985431	-0.977257	0.042515	14	0.05	-1.06217	-0.892349	-0.00817382	-0.056497	-0.0834956	0.0928011	1.15493	0.947963
	-0.903768	7	1	-0.869472	-0.915419	0.042515	14	0.05	-1.00033	-0.83051	0.0459468	0.316098	0.469346	0.137852	1.60612	1.40816
	-0.835156	7	1	-0.96665	-0.867847	0.042515	14	0.05	-0.952755	-0.782939	-0.0988031	-0.67789	-1.00927	-0.0138751	-0.154082	-0.141734
	-0.525242	7	1	-0.733251	-0.65297	0.042515	14	0.05	-0.737878	-0.568061	-0.0802816	-0.549235	-0.820076	-0.0268691	-0.246101	-0.274468
	-0.876661	8	1	-0.711368	-0.757199	0.042515	14	0.05	-0.842107	-0.672291	0.0458308	0.314933	0.468161	-0.00444588	-0.0565745	-0.0454147
	-0.701265	8	1	-0.559979	-0.663484	0.042515	14	0.05	-0.748392	-0.578576	0.103505	0.707944	1.0573	0.0632872	0.683	0.646478
	-0.66619	8	1	-0.766122	-0.644744	0.042515	14	0.05	-0.729652	-0.559835	-0.121378	-0.829907	-1.23988	-0.159584	-1.67378	-1.63015
	-0.321267	8	1	-0.399523	-0.46045	0.042515	14	0.05	-0.545359	-0.375542	0.060927	0.419522	0.622369	0.0425023	0.353586	0.434161
	-1.04015	9	1	-0.9613	-1.09545	0.042515	14	0.05	-1.18036	-1.01055	0.134154	0.930068	1.37038	0.325404	4.0699	3.32401
	-0.872225	9	1	-1.11904	-0.965225	0.042515	14	0.05	-1.05013	-0.880317	-0.153815	-1.05677	-1.57122	0.00655972	0.0733265	0.0670075
	-0.831151	9	1	-1.11341	-0.933372	0.042515	14	0.05	-1.01828	-0.848463	-0.180034	-1.23505	-1.83905	-0.0272116	-0.296338	-0.277966
	-0.749963	9	1	-0.898113	-0.870409	0.042515	14	0.05	-0.955317	-0.785501	-0.0277042	-0.189641	-0.282999	0.11019	1.14134	1.12559
	-1.08121	10	1	-0.965203	-0.892929	0.042515	14	0.05	-0.977837	-0.808021	-0.0722739	-0.502537	-0.738278	-0.107842	-1.3253	-1.1016
	-1.02927	10	1	-0.734919	-0.863906	0.042515	14	0.05	-0.948814	-0.778998	0.128987	0.893593	1.3176	0.0951276	1.13122	0.971729
	-1.02159	10	1	-0.877131	-0.859616	0.042515	14	0.05	-0.944525	-0.774708	-0.0175142	-0.121273	-0.178907	-0.0511208	-0.604998	-0.522199
	-0.522998	10	1	-0.594791	-0.581025	0.042515	14	0.05	-0.665933	-0.496116	-0.0137663	-0.0941834	-0.140623	-0.030971	-0.277009	-0.316369
	-1.07825	11	1	-1.09683	-1.06641	0.042515	14	0.05	-1.15132	-0.9815	-0.0304202	-0.211472	-0.310743	0.109241	1.42498	1.1159
	-0.937425	11	1	-0.98676	-0.964848	0.042515	14	0.05	-1.04976	-0.879939	-0.0219122	-0.150992	-0.223833	0.0995084	1.16895	1.01648
	-0.808741	11	1	-0.856231	-0.872043	0.042515	14	0.05	-0.956951	-0.787135	0.0158119	0.108395	0.161518	0.120564	1.29814	1.23157
	-0.46749	11	1	-0.787876	-0.62594	0.042515	14	0.05	-0.710849	-0.541032	-0.161936	-1.10913	-1.65417	-0.101384	-0.893511	-1.03563
	-1.19711	12	1	-0.882844	-0.932123	0.042515	14	0.05	-1.01703	-0.847215	0.0492796	0.346061	0.503391	-0.0156667	-0.194463	-0.160035
	-1.13523	12	1	-0.929674	-0.898867	0.042515	14	0.05	-0.983776	-0.813959	-0.0308067	-0.215133	-0.314691	-0.0923957	-1.10927	-0.943822
	-1.05391	12	1	-0.794328	-0.855171	0.042515	14	0.05	-0.940079	-0.770262	0.0608427	0.422215	0.621508	0.0036651	0.0421298	0.037439
	-0.734641	12	1	-0.73729	-0.683593	0.042515	14	0.05	-0.768501	-0.598685	-0.0536973	-0.367461	-0.548518	-0.0935535	-0.912634	-0.955649
	-0.875566	13	1	-0.696433	-0.776016	0.042515	14	0.05	-0.860924	-0.691108	0.0795833	0.546845	0.812943	0.0487714	0.62117	0.4982
	-0.7389	13	1	-0.755024	-0.699966	0.042515	14	0.05	-0.784875	-0.615058	-0.0550577	-0.3768	-0.562415	-0.0810602	-0.899674	-0.82803
	-0.613788	13	1	-0.626818	-0.630346	0.042515	14	0.05	-0.715254	-0.545438	0.0035285	0.0241221	0.0360437	-0.0180712	-0.180916	-0.184597
	-0.168596	13	1	-0.380111	-0.382614	0.042515	14	0.05	-0.467522	-0.297706	0.00250256	0.017393	0.0255637	-0.00343048	-0.0261966	-0.0350424
	-0.926352	14	1	-0.880274	-0.821045	0.042515	14	0.05	-0.905954	-0.736137	-0.0592287	-0.407906	-0.605021	-0.0750587	-0.950604	-0.766724
	-0.846729	14	1	-0.758865	-0.775297	0.042515	14	0.05	-0.860205	-0.690389	0.0164321	0.112786	0.167853	0.00196275	0.0231679	0.0200494
	-0.590543	14	1	-0.463232	-0.628101	0.042515	14	0.05	-0.71301	-0.543193	0.164869	1.12718	1.68414	0.154778	1.50853	1.58105
	-0.505977	14	1	-0.660685	-0.579513	0.042515	14	0.05	-0.664421	-0.494605	-0.0811718	-0.555505	-0.82917	-0.0898182	-0.828994	-0.917493
	-0.965491	15	1	-0.813083	-0.774969	0.042515	14	0.05	-0.859877	-0.69006	-0.0381139	-0.263024	-0.389333	-0.123177	-1.53139	-1.25826
	-0.93928	15	1	-0.642411	-0.76177	0.042515	14	0.05	-0.846678	-0.676862	0.119359	0.822548	1.21925	0.0366044	0.445762	0.373914
	-0.652907	15	1	-0.513631	-0.617567	0.042515	14	0.05	-0.702475	-0.532659	0.103936	0.710596	1.06171	0.0464128	0.462282	0.474106
	-0.596872	15	1	-0.696735	-0.589351	0.042515	14	0.05	-0.674259	-0.504443	-0.107384	-0.734146	-1.09693	-0.159971	-1.53874	-1.6341
	Means charts:

## Sheet: Period 2 RBT
Subject	Time	RBT	BDQ	WBA		log 0.5 RBT		log 0.5 BDQ		SUM	WBA	Subject		INCORRECT?+!
10011004	0	59.92	BLQ	-0.66633										log RBT ng = 1.37336667121905-1.68243455341736*WBA
10011004	1	61.96	BLQ	-0.657515
10011004	2	66.26	779.306	-0.77446		1.52022	-0.0930242	2.59068	-0.0454615	-0.138486	-0.77446	10011004		WBA = 0.79944291303538-0.587063878191178*log RBT ng
10011004	3	84.6	3371.6	-0.745109		1.62634	-0.155323	3.22681	-0.303348	-0.458671	-0.745109	10011004
10011004	4	146.83	3321.9	-0.823239		1.86578	-0.295892	3.22036	-0.300733	-0.596625	-0.823239	10011004
10011004	5	446.41	4186.61
10011004	6	567.28	3995.13	-1.00204		2.45277	-0.640488	3.3005	-0.333224	-0.973712	-1.00204	10011004
10011004	8	221.24	1330.28	-0.916571		2.04383	-0.400418	2.82291	-0.13961	-0.540028	-0.916571	10011004
10011016	0	47.23	24.747	-0.560952		1.37319	-0.00670613	1.09249	0.561903	0.555197	-0.560952	10011016
10011016	1	425.05	201.764	-0.888294		2.32741	-0.566895	2.00381	0.192453	-0.374442	-0.888294	10011016
10011016	2	519.4	2652.87
10011016	3	389.45	3689.63	-0.888294		2.28942	-0.544594	3.26595	-0.319218	-0.863812	-0.888294	10011016
10011016	4	265.95	3187.4	-0.821388		2.12377	-0.447346	3.20241	-0.293456	-0.740802	-0.821388	10011016
10011016	5	258.25	3989.77
10011016	6	238.43	4072.02	-0.823855		2.07633	-0.419496	3.30878	-0.33658	-0.756076	-0.823855	10011016
10011016	8	130.96	1525.75	-0.757679		1.81611	-0.266729	2.88245	-0.163747	-0.430476	-0.757679	10011016
10011018	0	77.49	26.115	-0.557803		1.58822	-0.132941	1.11586	0.55243	0.419489	-0.557803	10011018
10011018	1	67	143.31	-0.566644		1.52504	-0.0958558	1.85525	0.252682	0.156827	-0.566644	10011018
10011018	2	112.73	502.419											RBT ng	WBA
10011018	3	161.72	956.623	-0.708782		1.90773	-0.320519	2.67971	-0.0815554	-0.402074	-0.708782	10011018		15	0.109002
10011018	4	157.83	1555.39	-0.824377		1.89716	-0.314311	2.89081	-0.167135	-0.481446	-0.824377	10011018		2000	-1.13847
10011018	5	342.23	4606.14
10011018	6	358.43	2828.44	-0.864543		2.25337	-0.523432	3.15052	-0.27242	-0.795852	-0.864543	10011018
10011018	8	191.31	2802.19	-0.903181		1.98071	-0.363359	3.14647	-0.270779	-0.634138	-0.903181	10011018
10011022	0	37.43	BLQ	-0.573642
10011022	1	50.9	588.3	-0.528516		1.40569	-0.0257856	2.46857	0.00404158	-0.021744	-0.528516	10011022
10011022	2	106.51	1938.46
10011022	3	287.5	3693.42	-0.955401		2.15761	-0.467211	3.2664	-0.319399	-0.78661	-0.955401	10011022
10011022	4	402.92	2562.79	-1.01427		2.30419	-0.553263	3.10768	-0.255055	-0.808318	-1.01427	10011022
10011022	5	371.55	3132.84
10011022	6	266.91	2251.36	-0.991547		2.12533	-0.448264	3.05141	-0.232244	-0.680509	-0.991547	10011022
10011022	8	139.08	781.875	-0.783644		1.84223	-0.282067	2.59211	-0.0460409	-0.328107	-0.783644	10011022
10011024	0	27.75	BLQ	-0.555136
10011024	1	25.28	BLQ	-0.58092
10011024	2	36.36	57.023
10011024	3	35.53	260.835	-0.462939		1.24957	0.0658683	2.11534	0.147242	0.213111	-0.462939	10011024
10011024	4	65.84	1005.09	-0.66633		1.51746	-0.0914029	2.70117	-0.0902566	-0.18166	-0.66633	10011024
10011024	5	200.66	5875.62
10011024	6	181.32	5084.19	-0.893446		1.95742	-0.349685	3.40519	-0.375665	-0.72535	-0.893446	10011024
10011024	8	121.66	3304.25	-0.787525		1.78412	-0.247948	3.21804	-0.299795	-0.547744	-0.787525	10011024
10011027	0	58.21	BLQ	-0.597853
10011027	1	58.1	BLQ	-0.554025
10011027	2	273.93	706.414
10011027	3	637.41	3301.22	-0.899861		2.50339	-0.670206	3.21764	-0.299634	-0.96984	-0.899861	10011027
10011027	4	376.81	2752.39	-0.89133		2.27509	-0.536182	3.13868	-0.267621	-0.803803	-0.89133	10011027
10011027	5	358.34	3720.34
10011027	6	256.97	3332.72	-0.761264		2.10885	-0.438588	3.22177	-0.301306	-0.739894	-0.761264	10011027
10011027	8	162.42	2246.28	-0.773364		1.90961	-0.32162	3.05043	-0.231847	-0.553467	-0.773364	10011027
10011028	0	39.37	BLQ	-0.526668
10011028	1	48.45	39.251	-0.492877		1.38426	-0.0132084	1.29282	0.48069	0.467482	-0.492877	10011028
10011028	2	223.61	1198.3
10011028	3	158.33	22.8	-0.64355		1.89853	-0.315117	1.0569	0.57633	0.261213	-0.64355	10011028
10011028	4	282.99	367.3	-0.809612		2.15074	-0.463179	2.26399	0.0869775	-0.376202	-0.809612	10011028
10011028	5	345.3	2429
10011028	6	249.72	4647.73	-0.849955		2.09642	-0.431291	3.36621	-0.359863	-0.791154	-0.849955	10011028
10011028	8	131.13	1689.27	-0.731208		1.81667	-0.26706	2.92667	-0.181672	-0.448732	-0.731208	10011028
10011030	0	75.21	BLQ	-0.551792
10011030	1	82.62	757.362	-0.561009		1.61606	-0.149285	2.57827	-0.0404327	-0.189717	-0.561009	10011030
10011030	2	205.66	3496.41
10011030	3	642.59	3183.69	-0.803695		2.5069	-0.67227	3.2019	-0.293251	-0.965521	-0.803695	10011030
10011030	4	476.44	1871.56	-0.735992		2.37698	-0.595995	2.97117	-0.199715	-0.79571	-0.735992	10011030
10011030	5	649.75	3198.85
10011030	6	350.05	2180.54	-0.715318		2.2431	-0.5174	3.03753	-0.226617	-0.744017	-0.715318	10011030
10011030	8	259.93	1903.09	-0.717219		2.11383	-0.441508	2.97843	-0.202656	-0.644164	-0.717219	10011030
10011032	0	41.02	BLQ	-0.548586
10011032	1	42.28	363.055	-0.602955		1.3251	0.0215216	2.25894	0.0890241	0.110546	-0.602955	10011032
10011032	2	80.47	2538.3
10011032	3	205.88	3431.48	-0.830731		2.01258	-0.382073	3.23445	-0.306447	-0.68852	-0.830731	10011032
10011032	4	432.21	2875.13	-1.13576		2.33466	-0.571154	3.15763	-0.275303	-0.846457	-1.13576	10011032
10011032	5	710.18	3978.41
10011032	6	486.8	4030.89	-1.03513		2.38632	-0.60148	3.30437	-0.334792	-0.936272	-1.03513	10011032
10011032	8	235.28	2329.34	-0.9347		2.07056	-0.416105	3.0662	-0.238239	-0.654344	-0.9347	10011032
10011035	0	54.43	32.086	-0.470808		1.43481	-0.0428812	1.20529	0.516177	0.473295	-0.470808	10011035
10011035	1	81.32	89.279	-0.4798		1.60917	-0.145241	1.64972	0.336003	0.190762	-0.4798	10011035
10011035	2	348.35	1337.97
10011035	3	605.55	8271.56	-0.715691		2.48112	-0.657133	3.61656	-0.461353	-1.11849	-0.715691	10011035
10011035	4	449.48	5085.11	-0.688313		2.35168	-0.581144	3.40527	-0.375697	-0.956841	-0.688313	10011035
10011035	5	371.32	6586.38
10011035	6	262.37	4034.81	-0.613738		2.11788	-0.44389	3.30479	-0.334964	-0.778854	-0.613738	10011035
10011035	8	154.88	2144.01	-0.608009		1.88897	-0.3095	3.0302	-0.223642	-0.533142	-0.608009	10011035
10011036	0	48.02	BLQ	-0.565899
10011036	1	48.51	BLQ	-0.545028
10011036	2	84.22	334.288
10011036	3	214.24	4144.28	-0.782941		2.02987	-0.392221	3.31642	-0.339677	-0.731898	-0.782941	10011036
10011036	4	262.19	2784.02	-0.815768		2.11759	-0.443715	3.14364	-0.269633	-0.713349	-0.815768	10011036
10011036	5	448.97	4652.1
10011036	6	365.54	2412.74	-0.813458		2.2619	-0.52844	3.08148	-0.244433	-0.772873	-0.813458	10011036
10011036	8	166.15	1170.94	-0.706241		1.91947	-0.327409	2.76751	-0.117147	-0.444556	-0.706241	10011036
10011038	0	25.32	BLQ	-0.482568
10011038	1	24.42	BLQ	-0.480188
10011038	2	48.37	175.054
10011038	3	94.37	862.07	-0.564005		1.6738	-0.183187	2.63451	-0.063232	-0.246419	-0.564005	10011038
10011038	4	162.01	1147.14	-0.626257		1.90851	-0.320975	2.75859	-0.113532	-0.434507	-0.626257	10011038
10011038	5	319.7	3684.17
10011038	6	265.02	2342.32	-0.659567		2.12225	-0.446453	3.06862	-0.239218	-0.68567	-0.659567	10011038
10011038	8	130.62	993.42	-0.576835		1.81498	-0.266066	2.6961	-0.0882007	-0.354267	-0.576835	10011038
10011041	0	43.16	BLQ	-0.528793
10011041	1	48.07	352.494	-0.480188		1.38084	-0.0112008	2.24612	0.0942216	0.0830208	-0.480188	10011041
10011041	2	54.9	1051.17
10011041	3	74.76	1766.93	-0.533277		1.57264	-0.123797	2.94619	-0.189586	-0.313383	-0.533277	10011041
10011041	4	146.1	1659.83	-0.566157		1.86362	-0.294621	2.91903	-0.178577	-0.473198	-0.566157	10011041
10011041	5	255.03	2010.94
10011041	6	339.18	2668.26	-0.697118		2.2294	-0.509357	3.1252	-0.262156	-0.771514	-0.697118	10011041
10011041	8	176.26	1017.88	-0.595714		1.94512	-0.342469	2.70667	-0.0924838	-0.434953	-0.595714	10011041
10011043	0	36.27	BLQ	-0.555235
10011043	1	427.39	73.615	-0.758138		2.32979	-0.568295	1.56594	0.369969	-0.198326	-0.758138	10011043
10011043	2	390.98	2505.31
10011043	3	311.42	2830.81	-0.747787		2.19232	-0.487587	3.15088	-0.272568	-0.760155	-0.747787	10011043
10011043	4	198.1	1791.28	-0.724907		1.99585	-0.372251	2.95213	-0.191995	-0.564246	-0.724907	10011043
10011043	5	227.94	2592.11
10011043	6	221.91	5025.32	-0.733781		2.04515	-0.401189	3.40013	-0.373615	-0.774804	-0.733781	10011043
10011043	8	129.33	2435.09	-0.650273		1.81067	-0.263536	3.08548	-0.246056	-0.509592	-0.650273	10011043
10011045	0	44.01	BLQ	-0.394918
10011045	1	41.76	29.937	-0.373372		1.31973	0.0246768	1.17518	0.528382	0.553059	-0.373372	10011045
10011045	2	89.52	129.448
10011045	3	178.83	499.016	-0.499166		1.95141	-0.34616	2.39708	0.0330213	-0.313138	-0.499166	10011045
10011045	4	297.71	1520.64	-0.619286		2.17276	-0.476108	2.881	-0.163157	-0.639265	-0.619286	10011045
10011045	5	361.39	2848.86
10011045	6	329.37	3425.72	-0.591778		2.21665	-0.501875	3.23372	-0.306152	-0.808026	-0.591778	10011045
10011045	8	164.77	1423.96	-0.567177		1.91585	-0.325282	2.85247	-0.151591	-0.476873	-0.567177	10011045
10011049	0	38.9	BLQ	-0.495538
10011049	1	47.84	25.747	-0.456234		1.37876	-0.00997797	1.1097	0.554928	0.54495	-0.456234	10011049
10011049	2	93.07	487.34
10011049	3	170.64	1850.87	-0.586357		1.93105	-0.334207	2.96635	-0.197757	-0.531965	-0.586357	10011049
10011049	4	185.38	2600.19	-0.553204		1.96703	-0.355331	3.11397	-0.257606	-0.612937	-0.553204	10011049
10011049	5	304.1	4192.84
10011049	6	360.27	4727.38	-0.645387		2.2556	-0.524737	3.37359	-0.362854	-0.887591	-0.645387	10011049
10011049	8	266.87	2703.76	-0.6127		2.12527	-0.448226	3.13094	-0.264483	-0.712709	-0.6127	10011049

## Sheet: Mixed Models RBT BDQ
	XLSTAT 2014.3.01 - Mixed Models - on 7/5/2014 at 1:29:30 PM
	Y / Quantitative: Workbook = WBA PK analysis.xlsm / Sheet = Period 2 RBT / Range = 'Period 2 RBT'!$L$1:$L$129 / 128 rows and 1 column
	X / Quantitative: Workbook = WBA PK analysis.xlsm / Sheet = Period 2 RBT / Range = 'Period 2 RBT'!$K$1:$K$129 / 128 rows and 1 column
	X / Qualitative: Workbook = WBA PK analysis.xlsm / Sheet = Period 2 RBT / Range = 'Period 2 RBT'!$M$1:$M$129 / 128 rows and 1 column
	Number of removed observations: 49
	Repeated measures:
	Covariance structure: Variance components
	Random effects:
	Covariance structure: Variance components
	Constraints: a1=0
	Confidence interval (%): 95
	Summary statistics:
	Variable	Observations	Obs. with missing data	Obs. without missing data	Minimum	Maximum	Mean	Std. deviation
	WBA	79	0	79	-1.13576	-0.373372	-0.71582	0.158148
	SUM	79	0	79	-1.11849	0.555197	-0.467583	0.409193
	Variable	Categories	Frequencies	%
	Subject	10011004	5	6.32911
		10011016	6	7.59494
		10011018	6	7.59494
		10011022	5	6.32911
		10011024	4	5.06329
		10011027	4	5.06329
		10011028	5	6.32911
		10011030	5	6.32911
		10011032	5	6.32911
		10011035	6	7.59494
		10011036	4	5.06329
		10011038	4	5.06329
		10011041	5	6.32911
		10011043	5	6.32911
		10011045	5	6.32911
		10011049	5	6.32911
	Regression of variable WBA:
	Goodness of fit statistics:
	Observations	79
	Sum of weights	79
	-2 Res Log(Likelihood)	-145.492
	AIC	-141.492
	AICC	-141.334
	SBC	-136.753
	CAIC	-134.753
	Iterations	5
	Covariance parameters	2
	Number of fixed effects	1
	Number of random effects	1
	Number of subjects	16
	Maximum number of observations per subject	5
	Covariance parameters - Random effects:
		Parameters	Standard error	Z	Pr > Z
	Variance	0.0236159	0.0091777	2.57319	0.00503835
	Covariance parameters - Repeated factor:
		Parameters	Standard error	Z	Pr > Z
	Variance	0.00527994	0.00093309	5.65856	< 0.0001
	Null model likelihood ratio test:
	DF	Chi-square	Pr > Chi²
	1	22.0192	< 0.0001
	Type I tests of fixed effects:
	Effects	Num DF	Den DF	F	Pr > F
	SUM	1	15	36.9036	< 0.0001
	Type II tests of fixed effects:
	Effects	Num DF	Den DF	F	Pr > F
	SUM	1	15	36.9036	< 0.0001
	Type III tests of fixed effects:
	Effects	Num DF	Den DF	F	Pr > F
	SUM	1	15	36.9036	< 0.0001
	Model parameters:
	Source	Value	Standard error	t	Pr > |t|	Lower bound (95%)	Upper bound (95%)
	Intercept	-0.587296	0.012892	-45.555	< 0.0001	-0.612957	-0.561635
	SUM	0.267541	0.0440408	6.07484	< 0.0001	0.17988	0.355202
	Random effects coefficients:
	Source	Value	Standard error	DF	t	Pr > |t|	Lower bound (95%)	Upper bound (95%)
	SUM*Subject-10011004	0.162239	0.0625354	15	2.59435	0.0203262	0.0377652	0.286712
	SUM*Subject-10011016	0.0528666	0.0579193	15	0.912764	0.375804	-0.0624188	0.168152
	SUM*Subject-10011018	0.0882819	0.0644035	15	1.37076	0.190613	-0.0399101	0.216474
	SUM*Subject-10011022	0.23211	0.0623544	15	3.72243	0.00204306	0.107997	0.356223
	SUM*Subject-10011024	0.115755	0.075873	15	1.52565	0.147904	-0.0352661	0.266777
	SUM*Subject-10011027	0.0474095	0.0581859	15	0.814794	0.427938	-0.0684066	0.163226
	SUM*Subject-10011028	0.0334939	0.0693714	15	0.48282	0.636194	-0.104586	0.171574
	SUM*Subject-10011030	-0.0667046	0.0574964	15	-1.16015	0.26412	-0.181148	0.0477391
	SUM*Subject-10011032	0.22184	0.0578258	15	3.83636	0.0016184	0.106741	0.33694
	SUM*Subject-10011035	-0.152513	0.0546636	15	-2.79002	0.0137333	-0.261318	-0.0437075
	SUM*Subject-10011036	0.0202139	0.0623961	15	0.32396	0.750441	-0.103982	0.14441
	SUM*Subject-10011038	-0.158203	0.0777673	15	-2.03432	0.0599968	-0.312995	-0.00341149
	SUM*Subject-10011041	-0.170184	0.0716393	15	-2.37556	0.0312821	-0.312778	-0.0275891
	SUM*Subject-10011043	-0.050153	0.0628426	15	-0.798074	0.437281	-0.175238	0.074932
	SUM*Subject-10011045	-0.181441	0.0637948	15	-2.84413	0.0123118	-0.308421	-0.0544604
	SUM*Subject-10011049	-0.195012	0.0594051	15	-3.28275	0.00503385	-0.313255	-0.076769
	R matrix:
	0.00527994	0	0	0	0
	0	0.00527994	0	0	0
	0	0	0.00527994	0	0
	0	0	0	0.00527994	0
	0	0	0	0	0.00527994
	Correlation matrix:
	1	0	0	0	0
	0	1	0	0	0
	0	0	1	0	0
	0	0	0	1	0
	0	0	0	0	1
	G matrix:
	0.0236159	0	0	0	0	0	0	0	0	0	0	0	0	0	0	0
	0	0.0236159	0	0	0	0	0	0	0	0	0	0	0	0	0	0
	0	0	0.0236159	0	0	0	0	0	0	0	0	0	0	0	0	0
	0	0	0	0.0236159	0	0	0	0	0	0	0	0	0	0	0	0
	0	0	0	0	0.0236159	0	0	0	0	0	0	0	0	0	0	0
	0	0	0	0	0	0.0236159	0	0	0	0	0	0	0	0	0	0
	0	0	0	0	0	0	0.0236159	0	0	0	0	0	0	0	0	0
	0	0	0	0	0	0	0	0.0236159	0	0	0	0	0	0	0	0
	0	0	0	0	0	0	0	0	0.0236159	0	0	0	0	0	0	0
	0	0	0	0	0	0	0	0	0	0.0236159	0	0	0	0	0	0
	0	0	0	0	0	0	0	0	0	0	0.0236159	0	0	0	0	0
	0	0	0	0	0	0	0	0	0	0	0	0.0236159	0	0	0	0
	0	0	0	0	0	0	0	0	0	0	0	0	0.0236159	0	0	0
	0	0	0	0	0	0	0	0	0	0	0	0	0	0.0236159	0	0
	0	0	0	0	0	0	0	0	0	0	0	0	0	0	0.0236159	0
	0	0	0	0	0	0	0	0	0	0	0	0	0	0	0	0.0236159
	Correlation matrix:
	1	0	0	0	0	0	0	0	0	0	0	0	0	0	0	0
	0	1	0	0	0	0	0	0	0	0	0	0	0	0	0	0
	0	0	1	0	0	0	0	0	0	0	0	0	0	0	0	0
	0	0	0	1	0	0	0	0	0	0	0	0	0	0	0	0
	0	0	0	0	1	0	0	0	0	0	0	0	0	0	0	0
	0	0	0	0	0	1	0	0	0	0	0	0	0	0	0	0
	0	0	0	0	0	0	1	0	0	0	0	0	0	0	0	0
	0	0	0	0	0	0	0	1	0	0	0	0	0	0	0	0
	0	0	0	0	0	0	0	0	1	0	0	0	0	0	0	0
	0	0	0	0	0	0	0	0	0	1	0	0	0	0	0	0
	0	0	0	0	0	0	0	0	0	0	1	0	0	0	0	0
	0	0	0	0	0	0	0	0	0	0	0	1	0	0	0	0
	0	0	0	0	0	0	0	0	0	0	0	0	1	0	0	0
	0	0	0	0	0	0	0	0	0	0	0	0	0	1	0	0
	0	0	0	0	0	0	0	0	0	0	0	0	0	0	1	0
	0	0	0	0	0	0	0	0	0	0	0	0	0	0	0	1
	Predictions and residuals:
	SUM	Subject	Weight	WBA	Pred(WBA)	Std. dev. on pred. (Mean)	DF	alpha	Lower bound 95% (Mean)	Upper bound 95% (Mean)	Residual	Studentized marginal residual	Pearson marginal residual	Raw conditional residual	Studentized conditional residual	Pearson conditional residual
	-0.973712	1	1	-1.00204	-1.00578	0.012892	15	0.05	-1.03144	-0.980117	0.00373609	0.0231366	0.0514165	0.16171	2.44828	2.22547
	-0.596625	1	1	-0.823239	-0.843713	0.012892	15	0.05	-0.869374	-0.818052	0.0204748	0.124455	0.281776	0.117271	1.61774	1.61389
	-0.540028	1	1	-0.916571	-0.819389	0.012892	15	0.05	-0.84505	-0.793728	-0.0971826	-0.589622	-1.33744	-0.00956905	-0.120855	-0.13169
	-0.458671	1	1	-0.745109	-0.784423	0.012892	15	0.05	-0.810084	-0.758762	0.0393138	0.237984	0.541041	0.113728	1.26132	1.56514
	-0.138486	1	1	-0.77446	-0.646814	0.012892	15	0.05	-0.672475	-0.621153	-0.127645	-0.769374	-1.75667	-0.105178	-0.742528	-1.44747
	-0.863812	2	1	-0.888294	-0.864068	0.012892	15	0.05	-0.889729	-0.838407	-0.0242266	-0.149045	-0.33341	0.0214402	0.324359	0.295063
	-0.756076	2	1	-0.823855	-0.829548	0.012892	15	0.05	-0.855209	-0.803887	0.00569355	0.0348348	0.0783554	0.0456648	0.601334	0.628444
	-0.740802	2	1	-0.821388	-0.824654	0.012892	15	0.05	-0.850315	-0.798993	0.00326659	0.0199717	0.0449552	0.0424303	0.54781	0.583931
	-0.430476	2	1	-0.757679	-0.725223	0.012892	15	0.05	-0.750884	-0.699563	-0.0324559	-0.196337	-0.446662	-0.00969808	-0.0865086	-0.133466
	-0.374442	2	1	-0.888294	-0.70727	0.012892	15	0.05	-0.732931	-0.681609	-0.181024	-1.0938	-2.49128	-0.161229	-1.35642	-2.21885
	0.555197	2	1	-0.560952	-0.409407	0.012892	15	0.05	-0.435068	-0.383746	-0.151545	-0.927919	-2.08559	-0.180897	-0.75926	-2.48952
	-0.795852	3	1	-0.864543	-0.870478	0.012892	15	0.05	-0.896139	-0.844817	0.00593466	0.0363801	0.0816735	0.076194	1.11342	1.04859
	-0.634138	3	1	-0.903181	-0.812937	0.012892	15	0.05	-0.838597	-0.787276	-0.0902441	-0.549294	-1.24195	-0.0342612	-0.391653	-0.471507
	-0.481446	3	1	-0.824377	-0.758605	0.012892	15	0.05	-0.784266	-0.732944	-0.0657721	-0.39838	-0.905163	-0.0232691	-0.219509	-0.320233
	-0.402074	3	1	-0.708782	-0.730363	0.012892	15	0.05	-0.756024	-0.704702	0.0215809	0.13047	0.296999	0.0570767	0.493069	0.785497
	0.156827	3	1	-0.566644	-0.531493	0.012892	15	0.05	-0.557154	-0.505833	-0.0351503	-0.212387	-0.483743	-0.0489952	-0.264045	-0.674278
	0.419489	3	1	-0.557803	-0.438032	0.012892	15	0.05	-0.463693	-0.412371	-0.119771	-0.729087	-1.6483	-0.156804	-0.717024	-2.15796
	-0.808318	4	1	-1.01427	-0.991173	0.012892	15	0.05	-1.01683	-0.965512	-0.0230955	-0.141668	-0.317844	0.164523	2.80903	2.26419
	-0.78661	4	1	-0.955401	-0.980326	0.012892	15	0.05	-1.00599	-0.954665	0.0249249	0.152722	0.34302	0.207505	3.50029	2.85571
	-0.680509	4	1	-0.991547	-0.927312	0.012892	15	0.05	-0.952973	-0.901652	-0.0642348	-0.391698	-0.884007	0.093718	1.41741	1.28976
	-0.328107	4	1	-0.783644	-0.751235	0.012892	15	0.05	-0.776896	-0.725574	-0.0324094	-0.195672	-0.446022	0.0437476	0.390635	0.602059
	-0.021744	4	1	-0.528516	-0.59816	0.012892	15	0.05	-0.623821	-0.572499	0.0696448	0.419878	0.95846	0.0746918	0.460628	1.02792
	-0.72535	5	1	-0.893446	-0.86532	0.012892	15	0.05	-0.890981	-0.839659	-0.0281257	-0.171839	-0.38707	0.0558375	0.98621	0.768442
	-0.547744	5	1	-0.787525	-0.797244	0.012892	15	0.05	-0.822905	-0.771583	0.00971885	0.0589799	0.133752	0.0731231	0.867919	1.00633
	-0.18166	5	1	-0.66633	-0.656925	0.012892	15	0.05	-0.682586	-0.631264	-0.00940501	-0.056697	-0.129433	0.0116231	0.0835987	0.159958
	0.213111	5	1	-0.462939	-0.505611	0.012892	15	0.05	-0.531272	-0.479951	0.0426726	0.258141	0.587266	0.0180039	0.0913158	0.247772
	-0.96984	6	1	-0.899861	-0.892747	0.012892	15	0.05	-0.918408	-0.867086	-0.00711367	-0.0440421	-0.0978992	0.038866	0.652836	0.534879
	-0.803803	6	1	-0.89133	-0.840454	0.012892	15	0.05	-0.866115	-0.814793	-0.050876	-0.312001	-0.700162	-0.0127681	-0.201655	-0.175716
	-0.739894	6	1	-0.761264	-0.820326	0.012892	15	0.05	-0.845987	-0.794665	0.0590614	0.361083	0.812811	0.0941395	1.38978	1.29556
	-0.553467	6	1	-0.773364	-0.76161	0.012892	15	0.05	-0.787271	-0.735949	-0.0117539	-0.0713427	-0.161759	0.0144857	0.166709	0.199354
	-0.791154	7	1	-0.849955	-0.825461	0.012892	15	0.05	-0.851122	-0.7998	-0.0244946	-0.150119	-0.337098	0.00200423	0.0213159	0.0275825
	-0.448732	7	1	-0.731208	-0.72238	0.012892	15	0.05	-0.748041	-0.696719	-0.00882851	-0.0534298	-0.121499	0.00620127	0.0485221	0.0853426
	-0.376202	7	1	-0.809612	-0.700546	0.012892	15	0.05	-0.726207	-0.674885	-0.109066	-0.659032	-1.50098	-0.0964656	-0.718309	-1.32757
	0.261213	7	1	-0.64355	-0.508662	0.012892	15	0.05	-0.534323	-0.483001	-0.134888	-0.816948	-1.85634	-0.143637	-0.770938	-1.97675
	0.467482	7	1	-0.492877	-0.446568	0.012892	15	0.05	-0.472229	-0.420907	-0.0463091	-0.282438	-0.637312	-0.0619669	-0.306885	-0.852796
	-0.965521	8	1	-0.803695	-0.781207	0.012892	15	0.05	-0.806868	-0.755546	-0.0224875	-0.139186	-0.309476	-0.0868923	-1.3935	-1.19582
	-0.79571	8	1	-0.735992	-0.747103	0.012892	15	0.05	-0.772764	-0.721442	0.0111109	0.0681104	0.152909	-0.0419667	-0.660755	-0.57755
	-0.744017	8	1	-0.715318	-0.736721	0.012892	15	0.05	-0.762382	-0.711061	0.0214032	0.130877	0.294553	-0.0282262	-0.424663	-0.388453
	-0.644164	8	1	-0.717219	-0.716667	0.012892	15	0.05	-0.742328	-0.691006	-0.000551801	-0.00335996	-0.00759395	-0.0435205	-0.581129	-0.598935
	-0.189717	8	1	-0.561009	-0.625398	0.012892	15	0.05	-0.651059	-0.599737	0.0643894	0.38818	0.886134	0.0517343	0.380375	0.711974
	-0.936272	9	1	-1.03513	-1.04549	0.012892	15	0.05	-1.07115	-1.01983	0.0103642	0.0640319	0.142633	0.218067	3.70772	3.00107
	-0.846457	9	1	-1.13576	-1.00154	0.012892	15	0.05	-1.0272	-0.975875	-0.134223	-0.824971	-1.84719	0.0535555	0.860951	0.737038
	-0.68852	9	1	-0.830731	-0.924244	0.012892	15	0.05	-0.949905	-0.898583	0.0935137	0.570429	1.28695	0.246255	3.30045	3.38899
	-0.654344	9	1	-0.9347	-0.90752	0.012892	15	0.05	-0.933181	-0.881859	-0.0271805	-0.16557	-0.374061	0.117979	1.5108	1.62365
	0.110546	9	1	-0.602955	-0.533197	0.012892	15	0.05	-0.558858	-0.507536	-0.0697585	-0.421165	-0.960025	-0.094282	-0.517208	-1.29752
	-1.11849	10	1	-0.715691	-0.715953	0.012892	15	0.05	-0.741614	-0.690292	0.000261955	0.00163885	0.00360506	-0.170321	-2.79009	-2.34398
	-0.956841	10	1	-0.688313	-0.697359	0.012892	15	0.05	-0.72302	-0.671699	0.0090464	0.0559618	0.124498	-0.136884	-1.86626	-1.88382
	-0.778854	10	1	-0.613738	-0.676886	0.012892	15	0.05	-0.702547	-0.651225	0.0631477	0.386777	0.869047	-0.0556374	-0.626086	-0.765689
	-0.533142	10	1	-0.608009	-0.648622	0.012892	15	0.05	-0.674283	-0.622961	0.0406129	0.246353	0.558919	-0.0406982	-0.362965	-0.560093
	0.190762	10	1	-0.4798	-0.565353	0.012892	15	0.05	-0.591014	-0.539692	0.0855525	0.517282	1.17738	0.114646	0.617779	1.57777
	0.473295	10	1	-0.470808	-0.532854	0.012892	15	0.05	-0.558515	-0.507193	0.0620458	0.378508	0.853882	0.134229	0.624142	1.84728
	-0.772873	11	1	-0.813458	-0.809694	0.012892	15	0.05	-0.835354	-0.784033	-0.00376425	-0.0230492	-0.0518041	0.0118585	0.19841	0.163198
	-0.731898	11	1	-0.782941	-0.797903	0.012892	15	0.05	-0.823564	-0.772242	0.0149614	0.0914358	0.2059	0.0297558	0.481546	0.409503
	-0.713349	11	1	-0.815768	-0.792565	0.012892	15	0.05	-0.818226	-0.766904	-0.0232023	-0.141683	-0.319313	-0.00878279	-0.139438	-0.12087
	-0.444556	11	1	-0.706241	-0.715219	0.012892	15	0.05	-0.74088	-0.689558	0.00897779	0.0543278	0.123554	0.017964	0.191919	0.247223
	-0.68567	12	1	-0.659567	-0.662265	0.012892	15	0.05	-0.687926	-0.636604	0.00269804	0.0164559	0.0371307	-0.105777	-2.0487	-1.45572
	-0.434507	12	1	-0.626257	-0.634804	0.012892	15	0.05	-0.660465	-0.609143	0.00854643	0.0517052	0.117617	-0.0601941	-0.7674	-0.828398
	-0.354267	12	1	-0.576835	-0.626031	0.012892	15	0.05	-0.651691	-0.60037	0.049196	0.297149	0.677041	-0.00685024	-0.0737224	-0.0942739
	-0.246419	12	1	-0.564005	-0.614239	0.012892	15	0.05	-0.6399	-0.588578	0.0502334	0.302972	0.691318	0.0112491	0.098615	0.154811
	-0.771514	13	1	-0.697118	-0.662408	0.012892	15	0.05	-0.688069	-0.636747	-0.0347102	-0.212523	-0.477686	-0.166009	-3.17701	-2.28464
	-0.473198	13	1	-0.566157	-0.633365	0.012892	15	0.05	-0.659026	-0.607704	0.0672078	0.406988	0.924922	-0.0133228	-0.164248	-0.18335
	-0.434953	13	1	-0.595714	-0.629642	0.012892	15	0.05	-0.655303	-0.603981	0.0339273	0.20526	0.466912	-0.0400945	-0.460054	-0.551786
	-0.313383	13	1	-0.533277	-0.617806	0.012892	15	0.05	-0.643467	-0.592145	0.0845293	0.510233	1.1633	0.0311966	0.289484	0.429331
	0.0830208	13	1	-0.480188	-0.579213	0.012892	15	0.05	-0.604874	-0.553552	0.0990254	0.597624	1.3628	0.113154	0.622422	1.55724
	-0.774804	14	1	-0.733781	-0.755729	0.012892	15	0.05	-0.78139	-0.730068	0.0219473	0.1344	0.302041	-0.0169115	-0.279859	-0.232738
	-0.760155	14	1	-0.747787	-0.752544	0.012892	15	0.05	-0.778205	-0.726883	0.00475724	0.0291117	0.0654697	-0.0333668	-0.551717	-0.459198
	-0.564246	14	1	-0.724907	-0.709956	0.012892	15	0.05	-0.735617	-0.684295	-0.0149505	-0.0907768	-0.205751	-0.0432492	-0.589318	-0.5952
	-0.509592	14	1	-0.650273	-0.698075	0.012892	15	0.05	-0.723736	-0.672414	0.0478023	0.289762	0.657861	0.0222448	0.277728	0.306135
	-0.198326	14	1	-0.758138	-0.63041	0.012892	15	0.05	-0.656071	-0.604749	-0.127729	-0.77007	-1.75782	-0.137675	-1.06125	-1.8947
	-0.808026	15	1	-0.591778	-0.656867	0.012892	15	0.05	-0.682528	-0.631206	0.0650892	0.39925	0.895766	-0.0815197	-1.1378	-1.12188
	-0.639265	15	1	-0.619286	-0.642337	0.012892	15	0.05	-0.667998	-0.616676	0.0230505	0.14033	0.317223	-0.0929383	-1.02055	-1.27903
	-0.476873	15	1	-0.567177	-0.628355	0.012892	15	0.05	-0.654016	-0.602694	0.0611774	0.370506	0.841931	-0.0253468	-0.230542	-0.348826
	-0.313138	15	1	-0.499166	-0.614257	0.012892	15	0.05	-0.639918	-0.588596	0.115091	0.694708	1.5839	0.0582753	0.451457	0.801992
	0.553059	15	1	-0.373372	-0.539678	0.012892	15	0.05	-0.565338	-0.514017	0.166306	1.01819	2.28872	0.266653	1.15426	3.66971
	-0.887591	16	1	-0.645387	-0.651672	0.012892	15	0.05	-0.677333	-0.626011	0.00628507	0.0387184	0.0864958	-0.166806	-2.50588	-2.2956
	-0.712709	16	1	-0.6127	-0.638988	0.012892	15	0.05	-0.664649	-0.613327	0.0262877	0.16052	0.361775	-0.112699	-1.339	-1.55098
	-0.612937	16	1	-0.553204	-0.631752	0.012892	15	0.05	-0.657412	-0.606091	0.0785479	0.477728	1.08099	-0.0409821	-0.431657	-0.564
	-0.531965	16	1	-0.586357	-0.625879	0.012892	15	0.05	-0.65154	-0.600218	0.0395216	0.239725	0.543901	-0.0642178	-0.61787	-0.883774
	0.54495	16	1	-0.456234	-0.547771	0.012892	15	0.05	-0.573432	-0.52211	0.0915371	0.560211	1.25975	0.197809	0.854982	2.72227

## Sheet: Mixed Model RBT BDQ incorrect
	XLSTAT 2014.2.02 - Mixed Models - on 4/12/2014 at 11:34:52 AM
	Y / Quantitative: Workbook = WBA PK analysis.xlsx / Sheet = Period 2 RBT / Range = 'Period 2 RBT'!$L:$L / 128 rows and 1 column
	X / Quantitative: Workbook = WBA PK analysis.xlsx / Sheet = Period 2 RBT / Range = 'Period 2 RBT'!$K:$K / 128 rows and 1 column
	X / Qualitative: Workbook = WBA PK analysis.xlsx / Sheet = Period 2 RBT / Range = 'Period 2 RBT'!$M:$M / 128 rows and 1 column
	Number of removed observations: 49
	Repeated measures:
	Covariance structure: Variance components
	Random effects:
	Covariance structure: Variance components
	Constraints: a1=0
	Confidence interval (%): 95
	Summary statistics:
	Variable	Observations	Obs. with missing data	Obs. without missing data	Minimum	Maximum	Mean	Std. deviation
	WBA	79	0	79	-1.13576	-0.373372	-0.71582	0.158148
	SUM	79	0	79	-3.26231	-0.318611	-2.03549	0.734839
	Variable	Categories	Frequencies	%
	Subject	10011004	5	6.32911
		10011016	6	7.59494
		10011018	6	7.59494
		10011022	5	6.32911
		10011024	4	5.06329
		10011027	4	5.06329
		10011028	5	6.32911
		10011030	5	6.32911
		10011032	5	6.32911
		10011035	6	7.59494
		10011036	4	5.06329
		10011038	4	5.06329
		10011041	5	6.32911
		10011043	5	6.32911
		10011045	5	6.32911
		10011049	5	6.32911
	Regression of variable WBA:
	Goodness of fit statistics:
	Observations	79
	Sum of weights	79
	-2 Res Log(Likelihood)	-211.21
	AIC	-207.21
	AICC	-207.052
	SBC	-202.471
	CAIC	-200.471
	Iterations	6
	Covariance parameters	2
	Number of fixed effects	1
	Number of random effects	1
	Number of subjects	16
	Maximum number of observations per subject	5
	Covariance parameters - Random effects:
		Parameters	Standard error	Z	Pr > Z
	Variance	0.00256251	0.000965252	2.65476	0.00396821
	Covariance parameters - Repeated factor:
		Parameters	Standard error	Z	Pr > Z
	Variance	0.00170472	0.000306172	5.56786	< 0.0001
	Null model likelihood ratio test:
	DF	Chi-square	Pr > Chi²
	1	84.8915	< 0.0001
	Type I tests of fixed effects:
	Effects	Num DF	Den DF	F	Pr > F
	SUM	1	15	112.251	< 0.0001
	Type II tests of fixed effects:
	Effects	Num DF	Den DF	F	Pr > F
	SUM	1	15	112.251	< 0.0001
	Type III tests of fixed effects:
	Effects	Num DF	Den DF	F	Pr > F
	SUM	1	15	112.251	< 0.0001
	Model parameters:
	Source	Value	Standard error	t	Pr > |t|	Lower bound (95%)	Upper bound (95%)
	Intercept	-0.406135	0.0143771	-28.2487	< 0.0001	-0.434752	-0.377518
	SUM	0.152214	0.0143667	10.5949	< 0.0001	0.123618	0.18081
	Random effects coefficients:
	Source	Value	Standard error	DF	t	Pr > |t|	Lower bound (95%)	Upper bound (95%)
	SUM*Subject-10011004	0.0572428	0.0151051	15	3.78963	0.00178059	0.0271768	0.0873088
	SUM*Subject-10011016	0.0272952	0.014668	15	1.86087	0.0824787	-0.00190068	0.0564912
	SUM*Subject-10011018	0.0355067	0.0152783	15	2.32399	0.0345806	0.00509595	0.0659174
	SUM*Subject-10011022	0.0645451	0.0149935	15	4.30487	0.000625651	0.0347012	0.0943889
	SUM*Subject-10011024	0.0476191	0.0171998	15	2.76859	0.0143395	0.0133838	0.0818545
	SUM*Subject-10011027	0.0104835	0.0147856	15	0.709035	0.489177	-0.0189465	0.0399136
	SUM*Subject-10011028	0.027182	0.0159386	15	1.70542	0.108732	-0.00454305	0.058907
	SUM*Subject-10011030	-0.0295219	0.0145267	15	-2.03224	0.0602289	-0.0584366	-0.000607139
	SUM*Subject-10011032	0.0688915	0.0147279	15	4.67763	0.000297572	0.0395764	0.0982066
	SUM*Subject-10011035	-0.058346	0.0145745	15	-4.00329	0.00115159	-0.0873558	-0.0293361
	SUM*Subject-10011036	0.00513239	0.0151262	15	0.339304	0.739085	-0.0249756	0.0352404
	SUM*Subject-10011038	-0.045412	0.0161267	15	-2.81596	0.0130331	-0.0775114	-0.0133127
	SUM*Subject-10011041	-0.0531357	0.0157311	15	-3.37775	0.00414269	-0.0844477	-0.0218237
	SUM*Subject-10011043	-0.0119553	0.0148778	15	-0.803568	0.434197	-0.0415688	0.0176582
	SUM*Subject-10011045	-0.0771645	0.0153238	15	-5.03559	0.000147829	-0.107666	-0.0466631
	SUM*Subject-10011049	-0.0683629	0.0150936	15	-4.52928	0.00039932	-0.0984059	-0.03832
	R matrix:
	0.00170472	0	0	0	0
	0	0.00170472	0	0	0
	0	0	0.00170472	0	0
	0	0	0	0.00170472	0
	0	0	0	0	0.00170472
	Correlation matrix:
	1	0	0	0	0
	0	1	0	0	0
	0	0	1	0	0
	0	0	0	1	0
	0	0	0	0	1
	G matrix:
	0.00256251	0	0	0	0	0	0	0	0	0	0	0	0	0	0	0
	0	0.00256251	0	0	0	0	0	0	0	0	0	0	0	0	0	0
	0	0	0.00256251	0	0	0	0	0	0	0	0	0	0	0	0	0
	0	0	0	0.00256251	0	0	0	0	0	0	0	0	0	0	0	0
	0	0	0	0	0.00256251	0	0	0	0	0	0	0	0	0	0	0
	0	0	0	0	0	0.00256251	0	0	0	0	0	0	0	0	0	0
	0	0	0	0	0	0	0.00256251	0	0	0	0	0	0	0	0	0
	0	0	0	0	0	0	0	0.00256251	0	0	0	0	0	0	0	0
	0	0	0	0	0	0	0	0	0.00256251	0	0	0	0	0	0	0
	0	0	0	0	0	0	0	0	0	0.00256251	0	0	0	0	0	0
	0	0	0	0	0	0	0	0	0	0	0.00256251	0	0	0	0	0
	0	0	0	0	0	0	0	0	0	0	0	0.00256251	0	0	0	0
	0	0	0	0	0	0	0	0	0	0	0	0	0.00256251	0	0	0
	0	0	0	0	0	0	0	0	0	0	0	0	0	0.00256251	0	0
	0	0	0	0	0	0	0	0	0	0	0	0	0	0	0.00256251	0
	0	0	0	0	0	0	0	0	0	0	0	0	0	0	0	0.00256251
	Correlation matrix:
	1	0	0	0	0	0	0	0	0	0	0	0	0	0	0	0
	0	1	0	0	0	0	0	0	0	0	0	0	0	0	0	0
	0	0	1	0	0	0	0	0	0	0	0	0	0	0	0	0
	0	0	0	1	0	0	0	0	0	0	0	0	0	0	0	0
	0	0	0	0	1	0	0	0	0	0	0	0	0	0	0	0
	0	0	0	0	0	1	0	0	0	0	0	0	0	0	0	0
	0	0	0	0	0	0	1	0	0	0	0	0	0	0	0	0
	0	0	0	0	0	0	0	1	0	0	0	0	0	0	0	0
	0	0	0	0	0	0	0	0	1	0	0	0	0	0	0	0
	0	0	0	0	0	0	0	0	0	1	0	0	0	0	0	0
	0	0	0	0	0	0	0	0	0	0	1	0	0	0	0	0
	0	0	0	0	0	0	0	0	0	0	0	1	0	0	0	0
	0	0	0	0	0	0	0	0	0	0	0	0	1	0	0	0
	0	0	0	0	0	0	0	0	0	0	0	0	0	1	0	0
	0	0	0	0	0	0	0	0	0	0	0	0	0	0	1	0
	0	0	0	0	0	0	0	0	0	0	0	0	0	0	0	1
	Predictions and residuals:
	SUM	Subject	Weight	WBA	Pred(WBA)	Std. dev. on pred. (Mean)	DF	alpha	Lower bound 95% (Mean)	Upper bound 95% (Mean)	Residual	Studentized marginal residual	Pearson marginal residual	Raw conditional residual	Studentized conditional residual	Pearson conditional residual
	-3.08648	1	1	-1.00204	-1.05262	0.0143771	15	0.05	-1.08124	-1.024	0.0505769	0.323036	1.22497	0.227256	3.68931	5.50412
	-2.20486	1	1	-0.916571	-0.867958	0.0143771	15	0.05	-0.896574	-0.839341	-0.048614	-0.305553	-1.17743	0.0775984	2.0834	1.87943
	-2.06643	1	1	-0.823239	-0.838962	0.0143771	15	0.05	-0.867579	-0.810345	0.0157235	0.0986388	0.380821	0.134012	3.30611	3.24575
	-1.66619	1	1	-0.745109	-0.75513	0.0143771	15	0.05	-0.783747	-0.726513	0.0100207	0.0625756	0.242702	0.105398	1.82096	2.55274
	-1.22977	1	1	-0.77446	-0.663718	0.0143771	15	0.05	-0.692335	-0.635101	-0.110741	-0.68912	-2.68215	-0.040346	-0.487466	-0.977179
	-2.79765	2	1	-0.888294	-0.908339	0.0143771	15	0.05	-0.936956	-0.879722	0.0200449	0.127258	0.485487	0.0964075	2.25161	2.33498
	-2.49319	2	1	-0.821388	-0.853686	0.0143771	15	0.05	-0.882303	-0.825069	0.0322981	0.203917	0.782258	0.10035	2.71872	2.43048
	-2.4565	2	1	-0.823855	-0.8471	0.0143771	15	0.05	-0.875717	-0.818483	0.0232451	0.14667	0.562994	0.090296	2.45152	2.18696
	-2.3499	2	1	-0.888294	-0.827962	0.0143771	15	0.05	-0.856579	-0.799346	-0.0603318	-0.380027	-1.46123	0.00380919	0.10173	0.0922583
	-1.84586	2	1	-0.757679	-0.737484	0.0143771	15	0.05	-0.766101	-0.708867	-0.020195	-0.126349	-0.489122	0.0301883	0.563493	0.731159
	-0.375029	2	1	-0.560952	-0.473456	0.0143771	15	0.05	-0.502073	-0.444839	-0.0874958	-0.543152	-2.11914	-0.0772593	-0.56076	-1.87122
	-2.69021	3	1	-0.864543	-0.911142	0.0143771	15	0.05	-0.939759	-0.882525	0.0465988	0.295234	1.12862	0.142119	2.53629	3.44212
	-2.22982	3	1	-0.903181	-0.824719	0.0143771	15	0.05	-0.853335	-0.796102	-0.0784621	-0.493336	-1.90035	0.000711495	0.0188956	0.0172324
	-1.98561	3	1	-0.824377	-0.778876	0.0143771	15	0.05	-0.807493	-0.750259	-0.0455016	-0.285153	-1.10205	0.025001	0.657431	0.605522
	-1.91783	3	1	-0.708782	-0.76615	0.0143771	15	0.05	-0.794767	-0.737533	0.0573682	0.359222	1.38945	0.125464	3.16666	3.03873
	-0.939739	3	1	-0.566644	-0.582543	0.0143771	15	0.05	-0.61116	-0.553926	0.0158996	0.0987942	0.385088	0.0492666	0.520699	1.19324
	-0.746273	3	1	-0.557803	-0.546226	0.0143771	15	0.05	-0.574843	-0.517609	-0.0115775	-0.071894	-0.280405	0.0149202	0.138215	0.361366
	-2.75834	4	1	-1.01427	-1.00403	0.0143771	15	0.05	-1.03265	-0.975412	-0.0102396	-0.0649581	-0.248003	0.167797	3.93576	4.06404
	-2.57607	4	1	-0.955401	-0.96452	0.0143771	15	0.05	-0.993137	-0.935903	0.00911927	0.0576574	0.220868	0.175392	4.65405	4.24797
	-2.43461	4	1	-0.991547	-0.933859	0.0143771	15	0.05	-0.962476	-0.905242	-0.057688	-0.363865	-1.3972	0.0994544	2.75225	2.40878
	-1.77211	4	1	-0.783644	-0.790256	0.0143771	15	0.05	-0.818873	-0.761639	0.00661196	0.041334	0.160141	0.120993	2.19931	2.93045
	-0.987569	4	1	-0.528516	-0.6202	0.0143771	15	0.05	-0.648816	-0.591583	0.091684	0.569801	2.22058	0.155427	1.56412	3.76443
	-2.29552	5	1	-0.893446	-0.864856	0.0143771	15	0.05	-0.893473	-0.836239	-0.0285896	-0.179934	-0.692439	0.0807212	1.86955	1.95506
	-1.92809	5	1	-0.787525	-0.791431	0.0143771	15	0.05	-0.820048	-0.762814	0.00390594	0.0244608	0.0946015	0.0957199	2.85165	2.31833
	-1.26992	5	1	-0.66633	-0.659906	0.0143771	15	0.05	-0.688523	-0.631289	-0.00642401	-0.0399855	-0.155589	0.0540483	0.836419	1.30905
	-0.581703	5	1	-0.462939	-0.522378	0.0143771	15	0.05	-0.550995	-0.493762	0.0594397	0.369005	1.43962	0.0871398	0.753836	2.11052
	-3.13805	6	1	-0.899861	-0.916688	0.0143771	15	0.05	-0.945305	-0.888071	0.0168272	0.107601	0.407555	0.0497251	1.22167	1.20434
	-2.72195	6	1	-0.89133	-0.848989	0.0143771	15	0.05	-0.877606	-0.820372	-0.0423411	-0.268418	-1.0255	-0.0138055	-0.390823	-0.334368
	-2.47595	6	1	-0.761264	-0.808965	0.0143771	15	0.05	-0.837582	-0.780348	0.0477005	0.301074	1.1553	0.0736571	1.88473	1.78397
	-2.07127	6	1	-0.773364	-0.743126	0.0143771	15	0.05	-0.771743	-0.714509	-0.0302386	-0.18971	-0.732377	-0.00852436	-0.160243	-0.206459
	-2.51359	7	1	-0.849955	-0.857063	0.0143771	15	0.05	-0.88568	-0.828446	0.00710731	0.0448881	0.172139	0.0754316	1.57313	1.82695
	-2.15814	7	1	-0.809612	-0.793296	0.0143771	15	0.05	-0.821913	-0.764679	-0.0163161	-0.102484	-0.395175	0.0423463	1.18068	1.02562
	-1.86474	7	1	-0.731208	-0.740661	0.0143771	15	0.05	-0.769278	-0.712044	0.00945281	0.0591539	0.228947	0.06014	1.53736	1.45659
	-1.24446	7	1	-0.64355	-0.629386	0.0143771	15	0.05	-0.658003	-0.600769	-0.0141635	-0.0881445	-0.343039	0.0196634	0.271101	0.476246
	-0.474877	7	1	-0.492877	-0.491326	0.0143771	15	0.05	-0.519943	-0.462709	-0.0015509	-0.00962743	-0.0375627	0.0113572	0.0899074	0.27507
	-3.13759	8	1	-0.803695	-0.791092	0.0143771	15	0.05	-0.819708	-0.762475	-0.0126034	-0.0805907	-0.305253	-0.105231	-2.3983	-2.54868
	-2.82546	8	1	-0.735992	-0.752796	0.0143771	15	0.05	-0.781413	-0.724179	0.0168037	0.106739	0.406984	-0.0666091	-1.80302	-1.61327
	-2.62712	8	1	-0.715318	-0.728461	0.0143771	15	0.05	-0.757078	-0.699844	0.0131432	0.0831745	0.318327	-0.0644143	-1.75513	-1.56011
	-2.38566	8	1	-0.717219	-0.698837	0.0143771	15	0.05	-0.727454	-0.67022	-0.0183824	-0.115855	-0.445219	-0.0888116	-2.16681	-2.15101
	-1.38597	8	1	-0.561009	-0.576183	0.0143771	15	0.05	-0.6048	-0.547566	0.0151742	0.0945271	0.367517	-0.0257424	-0.30329	-0.623478
	-2.97625	9	1	-1.03513	-1.0642	0.0143771	15	0.05	-1.09282	-1.03558	0.029075	0.18526	0.704196	0.234114	5.61767	5.67022
	-2.82986	9	1	-1.13576	-1.03183	0.0143771	15	0.05	-1.06045	-1.00321	-0.103927	-0.660217	-2.51712	0.0910257	2.39357	2.20464
	-2.34845	9	1	-0.9347	-0.925389	0.0143771	15	0.05	-0.954006	-0.896772	-0.00931124	-0.0586497	-0.225518	0.152477	3.84794	3.69298
	-2.31912	9	1	-0.830731	-0.918905	0.0143771	15	0.05	-0.947522	-0.890288	0.0881745	0.555142	2.13558	0.247942	6.13895	6.00515
	-0.767012	9	1	-0.602955	-0.575725	0.0143771	15	0.05	-0.604342	-0.547109	-0.0272299	-0.169102	-0.659508	0.0256106	0.219383	0.620288
	-3.26231	10	1	-0.715691	-0.712361	0.0143771	15	0.05	-0.740978	-0.683744	-0.00333032	-0.0213573	-0.0806602	-0.193673	-3.68498	-4.69075
	-2.95888	10	1	-0.688313	-0.683879	0.0143771	15	0.05	-0.712496	-0.655262	-0.00443443	-0.0282448	-0.107402	-0.177073	-4.26849	-4.2887
	-2.5248	10	1	-0.613738	-0.643132	0.0143771	15	0.05	-0.671749	-0.614516	0.0293942	0.185683	0.711926	-0.117918	-3.18562	-2.85596
	-2.02834	10	1	-0.608009	-0.596531	0.0143771	15	0.05	-0.625147	-0.567914	-0.0114788	-0.0719749	-0.278016	-0.129824	-2.53988	-3.14433
	-0.997949	10	1	-0.4798	-0.49981	0.0143771	15	0.05	-0.528427	-0.471193	0.02001	0.124365	0.484641	-0.0382163	-0.367926	-0.925596
	-0.524428	10	1	-0.470808	-0.455362	0.0143771	15	0.05	-0.483979	-0.426745	-0.0154459	-0.0958844	-0.374098	-0.0460441	-0.352315	-1.11519
	-2.67657	11	1	-0.813458	-0.827284	0.0143771	15	0.05	-0.855901	-0.798667	0.0138259	0.0875736	0.334861	0.0275631	0.75412	0.667576
	-2.45897	11	1	-0.815768	-0.793044	0.0143771	15	0.05	-0.821661	-0.764427	-0.0227235	-0.143385	-0.550362	-0.0101031	-0.285527	-0.244697
	-2.38143	11	1	-0.782941	-0.780845	0.0143771	15	0.05	-0.809462	-0.752228	-0.00209674	-0.0132138	-0.050783	0.0101257	0.279637	0.245244
	-1.97316	11	1	-0.706241	-0.716605	0.0143771	15	0.05	-0.745222	-0.687988	0.0103637	0.0649382	0.251009	0.0204908	0.41877	0.496286
	-2.4364	12	1	-0.659567	-0.666346	0.0143771	15	0.05	-0.694963	-0.63773	0.00677919	0.0427607	0.164191	-0.103862	-2.43001	-2.51554
	-1.95111	12	1	-0.626257	-0.614517	0.0143771	15	0.05	-0.643134	-0.5859	-0.0117401	-0.0735424	-0.284345	-0.100344	-2.73414	-2.43033
	-1.76842	12	1	-0.576835	-0.595005	0.0143771	15	0.05	-0.623622	-0.566388	0.0181708	0.113589	0.440096	-0.0621367	-1.44608	-1.50495
	-1.50593	12	1	-0.564005	-0.566971	0.0143771	15	0.05	-0.595588	-0.538354	0.00296589	0.0184937	0.0718336	-0.0654215	-1.15378	-1.5845
	-2.63961	13	1	-0.697118	-0.667662	0.0143771	15	0.05	-0.696279	-0.639046	-0.029456	-0.186449	-0.713422	-0.169714	-3.09163	-4.11045
	-1.99166	13	1	-0.595714	-0.603465	0.0143771	15	0.05	-0.632082	-0.574848	0.00775063	0.0485758	0.18772	-0.0980777	-2.67915	-2.37544
	-1.94063	13	1	-0.566157	-0.598409	0.0143771	15	0.05	-0.627026	-0.569792	0.0322516	0.202005	0.781132	-0.0708652	-1.88726	-1.71635
	-1.46208	13	1	-0.533277	-0.550995	0.0143771	15	0.05	-0.579612	-0.522378	0.0177187	0.110444	0.429145	-0.0599702	-1.01412	-1.45247
	-0.855592	13	1	-0.480188	-0.490905	0.0143771	15	0.05	-0.519522	-0.462289	0.0107176	0.066575	0.25958	-0.0347449	-0.349886	-0.841519
	-2.58763	14	1	-0.747787	-0.769072	0.0143771	15	0.05	-0.797689	-0.740455	0.0212852	0.134605	0.515526	-0.00965073	-0.247155	-0.23374
	-2.44107	14	1	-0.733781	-0.748516	0.0143771	15	0.05	-0.777133	-0.719899	0.0147349	0.0929498	0.356879	-0.0144489	-0.392864	-0.349951
	-2.17652	14	1	-0.724907	-0.711411	0.0143771	15	0.05	-0.740028	-0.682794	-0.0134957	-0.0847906	-0.326866	-0.0395167	-1.01551	-0.957093
	-2.17639	14	1	-0.758138	-0.711392	0.0143771	15	0.05	-0.740009	-0.682775	-0.0467458	-0.293693	-1.13218	-0.0727653	-1.8698	-1.76237
	-1.91902	14	1	-0.650273	-0.675294	0.0143771	15	0.05	-0.703911	-0.646677	0.0250216	0.15668	0.606023	0.00207914	0.0437823	0.0503566
	-2.66216	15	1	-0.591778	-0.605928	0.0143771	15	0.05	-0.634545	-0.577311	0.0141507	0.0896076	0.342729	-0.191273	-4.5937	-4.63263
	-2.44532	15	1	-0.619286	-0.589655	0.0143771	15	0.05	-0.618272	-0.561038	-0.0296312	-0.186931	-0.717667	-0.218323	-6.02489	-5.28778
	-2.00151	15	1	-0.567177	-0.556347	0.0143771	15	0.05	-0.584964	-0.52773	-0.0108299	-0.0678832	-0.2623	-0.165276	-3.92441	-4.00297
	-1.87673	15	1	-0.499166	-0.546983	0.0143771	15	0.05	-0.5756	-0.518366	0.0478169	0.29927	1.15812	-0.0970002	-2.05737	-2.34934
	-0.318611	15	1	-0.373372	-0.430047	0.0143771	15	0.05	-0.458664	-0.40143	0.0566748	0.351839	1.37266	0.0320893	0.228913	0.777201
	-2.78438	16	1	-0.645387	-0.639608	0.0143771	15	0.05	-0.668225	-0.610991	-0.00577878	-0.0366779	-0.139962	-0.196127	-4.6797	-4.75019
	-2.46674	16	1	-0.6127	-0.612974	0.0143771	15	0.05	-0.641591	-0.584357	0.000273486	0.00172591	0.00662381	-0.16836	-4.71619	-4.07768
	-2.19364	16	1	-0.553204	-0.590074	0.0143771	15	0.05	-0.618691	-0.561457	0.0368704	0.231704	0.892998	-0.113094	-2.89463	-2.73912
	-2.07326	16	1	-0.586357	-0.57998	0.0143771	15	0.05	-0.608596	-0.551363	-0.0063776	-0.0400125	-0.154465	-0.148112	-3.45915	-3.58725
	-0.39138	16	1	-0.456234	-0.438953	0.0143771	15	0.05	-0.46757	-0.410336	-0.0172814	-0.107278	-0.418555	-0.0440373	-0.322511	-1.06658

## Sheet: Mixed Models TMC
	XLSTAT 2014.1.01 - Mixed Models - on 3/16/2014 at 7:24:50 PM
	Y / Quantitative: Workbook = WBA PK analysis.xls / Sheet = Sheet1 / Range = Sheet1!$H:$H / 218 rows and 1 column
	X / Quantitative: Workbook = WBA PK analysis.xls / Sheet = Sheet1 / Range = Sheet1!$F:$F / 218 rows and 1 column
	X / Qualitative: Workbook = WBA PK analysis.xls / Sheet = Sheet1 / Range = Sheet1!$G:$G / 218 rows and 1 column
	Number of removed observations: 95
	Repeated measures:
	Covariance structure: Variance components
	Random effects:
	Covariance structure: Variance components
	Constraints: an=0
	Confidence interval (%): 95
	Summary statistics:
	Variable	Observations	Obs. with missing data	Obs. without missing data	Minimum	Maximum	Mean	Std. deviation
	censored WBA	123	0	123	-0.680019	0.04547	-0.248891	0.160983
	censored log half BDQ	123	0	123	1.98906	3.54792	3.0763	0.219721
	Variable	Categories	Frequencies	%
	censored subj	10011004	4	3.25203
		10011011	5	4.06504
		10011016	6	4.87805
		10011018	4	3.25203
		10011022	5	4.06504
		10011024	4	3.25203
		10011028	3	2.43902
		10011030	4	3.25203
		10011032	4	3.25203
		10011035	4	3.25203
		10011036	4	3.25203
		10011038	5	4.06504
		10011040	4	3.25203
		10011041	4	3.25203
		10011043	4	3.25203
		10011044	4	3.25203
		10011045	4	3.25203
		10011047	3	2.43902
		10011048	2	1.62602
		10011049	4	3.25203
		10011001	5	4.06504
		10011003	5	4.06504
		10011009	4	3.25203
		10011010	2	1.62602
		10011017	5	4.06504
		10011020	5	4.06504
		10011021	4	3.25203
		10011023	3	2.43902
		10011029	2	1.62602
		10011031	4	3.25203
		10011033	3	2.43902
	Regression of variable censored WBA:
	Goodness of fit statistics:
	Observations	123
	Sum of weights	123
	-2 Res Log(Likelihood)	-244.262
	AIC	-240.262
	AICC	-240.162
	SBC	-234.638
	CAIC	-232.638
	Iterations	5
	Covariance parameters	2
	Number of fixed effects	1
	Number of random effects	1
	Number of subjects	31
	Maximum number of observations per subject	4
	Covariance parameters - Random effects:
		Parameters	Standard error	Z	Pr > Z
	Variance	0.00151987	0.000406791	3.73624	< 0.0001
	Covariance parameters - Repeated factor:
		Parameters	Standard error	Z	Pr > Z
	Variance	0.00372766	0.000546606	6.81964	< 0.0001
	Null model likelihood ratio test:
	DF	Chi-square	Pr > Chi²
	1	119.644	< 0.0001
	Type I tests of fixed effects:
	Effects	Num DF	Den DF	F	Pr > F
	censored log half BDQ	1	30	174.804	< 0.0001
	Type II tests of fixed effects:
	Effects	Num DF	Den DF	F	Pr > F
	censored log half BDQ	1	30	174.804	< 0.0001
	Type III tests of fixed effects:
	Effects	Num DF	Den DF	F	Pr > F
	censored log half BDQ	1	30	174.804	< 0.0001
	Model parameters:
									conc ug	log ng	WBA
	Source	Value	Standard error	t	Pr > |t|	Lower bound (95%)	Upper bound (95%)		0.2	2.30103	0.0719623
	Intercept	1.0048	0.0915294	10.9779	< 0.0001	0.823623	1.18598		5	3.69897	-0.494762
	censored log half BDQ	-0.4054	0.0306625	-13.2213	< 0.0001	-0.466094	-0.344705
	Random effects coefficients:
	Source	Value	Standard error	DF	t	Pr > |t|	Lower bound (95%)	Upper bound (95%)
	censored log half BDQ*censored subj-10011004	-0.0480945	0.0115439	30	-4.16624	0.00024135	-0.0709449	-0.0252441
	censored log half BDQ*censored subj-10011011	-0.026552	0.0108744	30	-2.4417	0.0207298	-0.0480771	-0.00502677
	censored log half BDQ*censored subj-10011016	-0.0184474	0.0105834	30	-1.74306	0.0915667	-0.0393965	0.00250173
	censored log half BDQ*censored subj-10011018	-0.00939447	0.0116016	30	-0.809756	0.424457	-0.0323591	0.0135702
	censored log half BDQ*censored subj-10011022	-0.0752944	0.0109363	30	-6.8848	< 0.0001	-0.0969421	-0.0536466
	censored log half BDQ*censored subj-10011024	0.00415394	0.0115752	30	0.358864	0.72221	-0.0187585	0.0270664
	censored log half BDQ*censored subj-10011028	-0.0330127	0.0144827	30	-2.27946	0.02992	-0.0616803	-0.00434516
	censored log half BDQ*censored subj-10011030	0.036228	0.0118627	30	3.05395	0.00470376	0.0127465	0.0597094
	censored log half BDQ*censored subj-10011032	-0.03705	0.0116068	30	-3.19208	0.00330534	-0.060025	-0.0140749
	censored log half BDQ*censored subj-10011035	0.0203275	0.0114794	30	1.77079	0.0867571	-0.00239515	0.0430502
	censored log half BDQ*censored subj-10011036	-0.00425755	0.011696	30	-0.364017	0.718398	-0.0274091	0.018894
	censored log half BDQ*censored subj-10011038	0.03125	0.0110712	30	2.82263	0.00837566	0.00933518	0.0531648
	censored log half BDQ*censored subj-10011040	0.00929703	0.0121627	30	0.764389	0.450607	-0.0147783	0.0333723
	censored log half BDQ*censored subj-10011041	-0.0179737	0.0119457	30	-1.50462	0.142879	-0.0416196	0.00567211
	censored log half BDQ*censored subj-10011043	0.0639978	0.0116513	30	5.49277	< 0.0001	0.0409348	0.0870608
	censored log half BDQ*censored subj-10011044	0.028971	0.0121599	30	2.38251	0.0237327	0.00490129	0.0530407
	censored log half BDQ*censored subj-10011045	0.0603179	0.0117834	30	5.11888	< 0.0001	0.0369934	0.0836425
	censored log half BDQ*censored subj-10011047	0.01717	0.0133507	30	1.28607	0.208256	-0.00925698	0.043597
	censored log half BDQ*censored subj-10011048	0.0533075	0.0145377	30	3.66683	0.000945413	0.0245309	0.082084
	censored log half BDQ*censored subj-10011049	0.0265013	0.0120486	30	2.19953	0.0356853	0.00265176	0.0503508
	censored log half BDQ*censored subj-10011001	-0.0199784	0.0109609	30	-1.82269	0.0783311	-0.0416748	0.00171807
	censored log half BDQ*censored subj-10011003	-0.0225324	0.0110734	30	-2.03482	0.0507893	-0.0444515	-0.00061328
	censored log half BDQ*censored subj-10011009	0.0506365	0.011726	30	4.31832	0.00015817	0.0274257	0.0738474
	censored log half BDQ*censored subj-10011010	-0.0152953	0.0148003	30	-1.03345	0.309655	-0.0445916	0.014001
	censored log half BDQ*censored subj-10011017	-0.0746882	0.011345	30	-6.58336	< 0.0001	-0.0971449	-0.0522315
	censored log half BDQ*censored subj-10011020	-0.0292241	0.0109123	30	-2.67808	0.0118947	-0.0508243	-0.00762382
	censored log half BDQ*censored subj-10011021	-0.0141027	0.0119352	30	-1.18161	0.246644	-0.0377276	0.00952228
	censored log half BDQ*censored subj-10011023	0.025111	0.013151	30	1.90943	0.0658113	-0.000920688	0.0511427
	censored log half BDQ*censored subj-10011029	-0.020825	0.015464	30	-1.34667	0.188173	-0.0514351	0.00978516
	censored log half BDQ*censored subj-10011031	0.059819	0.0115003	30	5.20152	< 0.0001	0.0370549	0.0825831
	censored log half BDQ*censored subj-10011033	-0.0203659	0.0132182	30	-1.54075	0.133861	-0.0465304	0.00579866
	R matrix:
	0.00372766	0	0	0
	0	0.00372766	0	0
	0	0	0.00372766	0
	0	0	0	0.00372766
	Correlation matrix:
	1	0	0	0
	0	1	0	0
	0	0	1	0
	0	0	0	1
	G matrix:
	0.00151987	0	0	0	0	0	0	0	0	0	0	0	0	0	0	0	0	0	0	0	0	0	0	0	0	0	0	0	0	0	0
	0	0.00151987	0	0	0	0	0	0	0	0	0	0	0	0	0	0	0	0	0	0	0	0	0	0	0	0	0	0	0	0	0
	0	0	0.00151987	0	0	0	0	0	0	0	0	0	0	0	0	0	0	0	0	0	0	0	0	0	0	0	0	0	0	0	0
	0	0	0	0.00151987	0	0	0	0	0	0	0	0	0	0	0	0	0	0	0	0	0	0	0	0	0	0	0	0	0	0	0
	0	0	0	0	0.00151987	0	0	0	0	0	0	0	0	0	0	0	0	0	0	0	0	0	0	0	0	0	0	0	0	0	0
	0	0	0	0	0	0.00151987	0	0	0	0	0	0	0	0	0	0	0	0	0	0	0	0	0	0	0	0	0	0	0	0	0
	0	0	0	0	0	0	0.00151987	0	0	0	0	0	0	0	0	0	0	0	0	0	0	0	0	0	0	0	0	0	0	0	0
	0	0	0	0	0	0	0	0.00151987	0	0	0	0	0	0	0	0	0	0	0	0	0	0	0	0	0	0	0	0	0	0	0
	0	0	0	0	0	0	0	0	0.00151987	0	0	0	0	0	0	0	0	0	0	0	0	0	0	0	0	0	0	0	0	0	0
	0	0	0	0	0	0	0	0	0	0.00151987	0	0	0	0	0	0	0	0	0	0	0	0	0	0	0	0	0	0	0	0	0
	0	0	0	0	0	0	0	0	0	0	0.00151987	0	0	0	0	0	0	0	0	0	0	0	0	0	0	0	0	0	0	0	0
	0	0	0	0	0	0	0	0	0	0	0	0.00151987	0	0	0	0	0	0	0	0	0	0	0	0	0	0	0	0	0	0	0
	0	0	0	0	0	0	0	0	0	0	0	0	0.00151987	0	0	0	0	0	0	0	0	0	0	0	0	0	0	0	0	0	0
	0	0	0	0	0	0	0	0	0	0	0	0	0	0.00151987	0	0	0	0	0	0	0	0	0	0	0	0	0	0	0	0	0
	0	0	0	0	0	0	0	0	0	0	0	0	0	0	0.00151987	0	0	0	0	0	0	0	0	0	0	0	0	0	0	0	0
	0	0	0	0	0	0	0	0	0	0	0	0	0	0	0	0.00151987	0	0	0	0	0	0	0	0	0	0	0	0	0	0	0
	0	0	0	0	0	0	0	0	0	0	0	0	0	0	0	0	0.00151987	0	0	0	0	0	0	0	0	0	0	0	0	0	0
	0	0	0	0	0	0	0	0	0	0	0	0	0	0	0	0	0	0.00151987	0	0	0	0	0	0	0	0	0	0	0	0	0
	0	0	0	0	0	0	0	0	0	0	0	0	0	0	0	0	0	0	0.00151987	0	0	0	0	0	0	0	0	0	0	0	0
	0	0	0	0	0	0	0	0	0	0	0	0	0	0	0	0	0	0	0	0.00151987	0	0	0	0	0	0	0	0	0	0	0
	0	0	0	0	0	0	0	0	0	0	0	0	0	0	0	0	0	0	0	0	0.00151987	0	0	0	0	0	0	0	0	0	0
	0	0	0	0	0	0	0	0	0	0	0	0	0	0	0	0	0	0	0	0	0	0.00151987	0	0	0	0	0	0	0	0	0
	0	0	0	0	0	0	0	0	0	0	0	0	0	0	0	0	0	0	0	0	0	0	0.00151987	0	0	0	0	0	0	0	0
	0	0	0	0	0	0	0	0	0	0	0	0	0	0	0	0	0	0	0	0	0	0	0	0.00151987	0	0	0	0	0	0	0
	0	0	0	0	0	0	0	0	0	0	0	0	0	0	0	0	0	0	0	0	0	0	0	0	0.00151987	0	0	0	0	0	0
	0	0	0	0	0	0	0	0	0	0	0	0	0	0	0	0	0	0	0	0	0	0	0	0	0	0.00151987	0	0	0	0	0
	0	0	0	0	0	0	0	0	0	0	0	0	0	0	0	0	0	0	0	0	0	0	0	0	0	0	0.00151987	0	0	0	0
	0	0	0	0	0	0	0	0	0	0	0	0	0	0	0	0	0	0	0	0	0	0	0	0	0	0	0	0.00151987	0	0	0
	0	0	0	0	0	0	0	0	0	0	0	0	0	0	0	0	0	0	0	0	0	0	0	0	0	0	0	0	0.00151987	0	0
	0	0	0	0	0	0	0	0	0	0	0	0	0	0	0	0	0	0	0	0	0	0	0	0	0	0	0	0	0	0.00151987	0
	0	0	0	0	0	0	0	0	0	0	0	0	0	0	0	0	0	0	0	0	0	0	0	0	0	0	0	0	0	0	0.00151987
	Correlation matrix:
	1	0	0	0	0	0	0	0	0	0	0	0	0	0	0	0	0	0	0	0	0	0	0	0	0	0	0	0	0	0	0
	0	1	0	0	0	0	0	0	0	0	0	0	0	0	0	0	0	0	0	0	0	0	0	0	0	0	0	0	0	0	0
	0	0	1	0	0	0	0	0	0	0	0	0	0	0	0	0	0	0	0	0	0	0	0	0	0	0	0	0	0	0	0
	0	0	0	1	0	0	0	0	0	0	0	0	0	0	0	0	0	0	0	0	0	0	0	0	0	0	0	0	0	0	0
	0	0	0	0	1	0	0	0	0	0	0	0	0	0	0	0	0	0	0	0	0	0	0	0	0	0	0	0	0	0	0
	0	0	0	0	0	1	0	0	0	0	0	0	0	0	0	0	0	0	0	0	0	0	0	0	0	0	0	0	0	0	0
	0	0	0	0	0	0	1	0	0	0	0	0	0	0	0	0	0	0	0	0	0	0	0	0	0	0	0	0	0	0	0
	0	0	0	0	0	0	0	1	0	0	0	0	0	0	0	0	0	0	0	0	0	0	0	0	0	0	0	0	0	0	0
	0	0	0	0	0	0	0	0	1	0	0	0	0	0	0	0	0	0	0	0	0	0	0	0	0	0	0	0	0	0	0
	0	0	0	0	0	0	0	0	0	1	0	0	0	0	0	0	0	0	0	0	0	0	0	0	0	0	0	0	0	0	0
	0	0	0	0	0	0	0	0	0	0	1	0	0	0	0	0	0	0	0	0	0	0	0	0	0	0	0	0	0	0	0
	0	0	0	0	0	0	0	0	0	0	0	1	0	0	0	0	0	0	0	0	0	0	0	0	0	0	0	0	0	0	0
	0	0	0	0	0	0	0	0	0	0	0	0	1	0	0	0	0	0	0	0	0	0	0	0	0	0	0	0	0	0	0
	0	0	0	0	0	0	0	0	0	0	0	0	0	1	0	0	0	0	0	0	0	0	0	0	0	0	0	0	0	0	0
	0	0	0	0	0	0	0	0	0	0	0	0	0	0	1	0	0	0	0	0	0	0	0	0	0	0	0	0	0	0	0
	0	0	0	0	0	0	0	0	0	0	0	0	0	0	0	1	0	0	0	0	0	0	0	0	0	0	0	0	0	0	0
	0	0	0	0	0	0	0	0	0	0	0	0	0	0	0	0	1	0	0	0	0	0	0	0	0	0	0	0	0	0	0
	0	0	0	0	0	0	0	0	0	0	0	0	0	0	0	0	0	1	0	0	0	0	0	0	0	0	0	0	0	0	0
	0	0	0	0	0	0	0	0	0	0	0	0	0	0	0	0	0	0	1	0	0	0	0	0	0	0	0	0	0	0	0
	0	0	0	0	0	0	0	0	0	0	0	0	0	0	0	0	0	0	0	1	0	0	0	0	0	0	0	0	0	0	0
	0	0	0	0	0	0	0	0	0	0	0	0	0	0	0	0	0	0	0	0	1	0	0	0	0	0	0	0	0	0	0
	0	0	0	0	0	0	0	0	0	0	0	0	0	0	0	0	0	0	0	0	0	1	0	0	0	0	0	0	0	0	0
	0	0	0	0	0	0	0	0	0	0	0	0	0	0	0	0	0	0	0	0	0	0	1	0	0	0	0	0	0	0	0
	0	0	0	0	0	0	0	0	0	0	0	0	0	0	0	0	0	0	0	0	0	0	0	1	0	0	0	0	0	0	0
	0	0	0	0	0	0	0	0	0	0	0	0	0	0	0	0	0	0	0	0	0	0	0	0	1	0	0	0	0	0	0
	0	0	0	0	0	0	0	0	0	0	0	0	0	0	0	0	0	0	0	0	0	0	0	0	0	1	0	0	0	0	0
	0	0	0	0	0	0	0	0	0	0	0	0	0	0	0	0	0	0	0	0	0	0	0	0	0	0	1	0	0	0	0
	0	0	0	0	0	0	0	0	0	0	0	0	0	0	0	0	0	0	0	0	0	0	0	0	0	0	0	1	0	0	0
	0	0	0	0	0	0	0	0	0	0	0	0	0	0	0	0	0	0	0	0	0	0	0	0	0	0	0	0	1	0	0
	0	0	0	0	0	0	0	0	0	0	0	0	0	0	0	0	0	0	0	0	0	0	0	0	0	0	0	0	0	1	0
	0	0	0	0	0	0	0	0	0	0	0	0	0	0	0	0	0	0	0	0	0	0	0	0	0	0	0	0	0	0	1
	Predictions and residuals:
	censored log half BDQ	censored subj	Weight	censored WBA	Pred(censored WBA)	Std. dev. on pred. (Mean)	DF	alpha	Lower bound 95% (Mean)	Upper bound 95% (Mean)	Residual	Studentized marginal residual	Pearson marginal residual	Raw conditional residual	Studentized conditional residual	Pearson conditional residual		R2
	2.97668	1	1	-0.389082	-0.345107	0.0915294	30	0.05	-0.526284	-0.16393	-0.0439746	-0.340069	-0.720252	0.0991872	1.7774	1.62457		0.891654
	3.2346	1	1	-0.441568	-0.462071	0.0915294	30	0.05	-0.643248	-0.280894	0.0205034	0.159033	0.335821	0.17607	3.30853	2.88381
	3.28342	1	1	-0.425705	-0.484212	0.0915294	30	0.05	-0.665388	-0.303035	0.0585064	0.45425	0.958264	0.216421	4.10285	3.54471
	3.39733	1	1	-0.608126	-0.535869	0.0915294	30	0.05	-0.717046	-0.354692	-0.0722569	-0.56261	-1.18348	0.0911359	1.76326	1.4927
	2.8481	2	1	-0.146675	-0.225441	0.0915294	30	0.05	-0.406617	-0.0442639	0.0787661	0.60907	1.29009	0.154389	2.65784	2.5287
	3.19372	2	1	-0.461233	-0.374735	0.0915294	30	0.05	-0.555911	-0.193558	-0.0864989	-0.670435	-1.41675	-0.00169934	-0.0308088	-0.0278332
	3.24291	2	1	-0.447787	-0.39598	0.0915294	30	0.05	-0.577157	-0.214803	-0.0518071	-0.401902	-0.848539	0.0342984	0.626103	0.561766
	3.38276	2	1	-0.464567	-0.456388	0.0915294	30	0.05	-0.637564	-0.275211	-0.00817979	-0.063664	-0.133975	0.081639	1.51836	1.33715
	3.44594	2	1	-0.430725	-0.483678	0.0915294	30	0.05	-0.664855	-0.302502	0.0529535	0.412905	0.867314	0.14445	2.70812	2.36591
	2.51604	3	1	-0.0312387	-0.0616162	0.0915294	30	0.05	-0.242793	0.119561	0.0303775	0.235862	0.497546	0.0767918	1.27077	1.25776
	2.94154	3	1	-0.263903	-0.241965	0.0915294	30	0.05	-0.423142	-0.0607883	-0.0219381	-0.169635	-0.35932	0.0323257	0.569182	0.529455
	3.11991	3	1	-0.349854	-0.317566	0.0915294	30	0.05	-0.498743	-0.13639	-0.0322877	-0.249988	-0.528834	0.0252665	0.454881	0.413835
	3.13376	3	1	-0.303876	-0.323434	0.0915294	30	0.05	-0.504611	-0.142258	0.0195585	0.151459	0.320345	0.0773681	1.39513	1.2672
	3.22429	3	1	-0.315567	-0.361809	0.0915294	30	0.05	-0.542986	-0.180632	0.0462416	0.3586	0.757381	0.105721	1.92578	1.73159
	3.3211	3	1	-0.453061	-0.402837	0.0915294	30	0.05	-0.584014	-0.221661	-0.0502234	-0.390275	-0.822599	0.0110421	0.203149	0.180857
	2.96869	4	1	-0.110127	-0.226594	0.0915294	30	0.05	-0.407771	-0.0454174	0.116467	0.900645	1.90759	0.144356	2.6026	2.36438
	3.08668	4	1	-0.364729	-0.275538	0.0915294	30	0.05	-0.456715	-0.0943615	-0.0891906	-0.690299	-1.46084	-0.0601929	-1.10963	-0.985887
	3.19604	4	1	-0.303876	-0.320898	0.0915294	30	0.05	-0.502075	-0.139722	0.0170224	0.131943	0.278807	0.0470475	0.88517	0.770582
	3.44353	4	1	-0.466507	-0.423558	0.0915294	30	0.05	-0.604735	-0.242381	-0.0429489	-0.33487	-0.703452	-0.0105988	-0.208595	-0.173595
	2.86564	5	1	-0.467912	-0.372698	0.0915294	30	0.05	-0.553874	-0.191521	-0.0952145	-0.736228	-1.5595	0.120552	2.09964	1.9745
	2.90089	5	1	-0.332956	-0.389641	0.0915294	30	0.05	-0.570818	-0.208464	0.0566854	0.438294	0.928439	0.275106	4.81822	4.50591
	3.28698	5	1	-0.505133	-0.575235	0.0915294	30	0.05	-0.756411	-0.394058	0.0701019	0.544321	1.14819	0.317593	5.88691	5.2018
	3.31721	5	1	-0.680019	-0.589763	0.0915294	30	0.05	-0.770939	-0.408586	-0.090256	-0.701294	-1.47828	0.159511	2.96871	2.6126
	3.39105	5	1	-0.627407	-0.62526	0.0915294	30	0.05	-0.806436	-0.444083	-0.00214742	-0.0167174	-0.0351722	0.25318	4.75758	4.14678
	3.02097	6	1	-0.126453	-0.207354	0.0915294	30	0.05	-0.388531	-0.0261774	0.0809008	0.625784	1.32506	0.0683518	1.23974	1.11952
	3.03269	6	1	-0.149064	-0.212054	0.0915294	30	0.05	-0.393231	-0.0308776	0.0629903	0.487283	1.0317	0.0503927	0.91601	0.825372
	3.17339	6	1	-0.380057	-0.26851	0.0915294	30	0.05	-0.449686	-0.0873328	-0.111547	-0.864299	-1.82701	-0.124729	-2.32738	-2.04292
	3.54792	6	1	-0.438874	-0.41879	0.0915294	30	0.05	-0.599966	-0.237613	-0.0200845	-0.157157	-0.32896	-0.0348224	-0.694963	-0.570348
	1.98906	7	1	0.0207186	0.132769	0.0915294	30	0.05	-0.0484082	0.313945	-0.11205	-0.887339	-1.83524	-0.0463854	-0.734024	-0.759738
	2.81692	7	1	-0.224477	-0.230171	0.0915294	30	0.05	-0.411348	-0.0489947	0.00569392	0.0440343	0.0932595	0.098688	2.00377	1.61639
	3.10263	7	1	-0.314862	-0.355431	0.0915294	30	0.05	-0.536607	-0.174254	0.0405681	0.314035	0.664456	0.142994	3.24266	2.34207
	2.81707	8	1	0.04547	-0.0351832	0.0915294	30	0.05	-0.21636	0.145994	0.0806532	0.623736	1.321	-0.0214035	-0.383305	-0.350563
	3.046	8	1	-0.157126	-0.119698	0.0915294	30	0.05	-0.300875	0.0614784	-0.0374276	-0.289565	-0.61302	-0.147778	-2.76997	-2.42043
	3.06233	8	1	-0.0840921	-0.125726	0.0915294	30	0.05	-0.306903	0.0554508	0.0416338	0.322151	0.681911	-0.0693081	-1.30332	-1.13518
	3.22656	8	1	-0.233416	-0.186356	0.0915294	30	0.05	-0.367533	-0.00517908	-0.0470606	-0.364967	-0.770796	-0.163952	-3.18361	-2.68534
	2.96098	9	1	-0.369314	-0.305284	0.0915294	30	0.05	-0.486461	-0.124108	-0.0640296	-0.495131	-1.04873	0.0456745	0.822891	0.748093
	3.07371	9	1	-0.432129	-0.355163	0.0915294	30	0.05	-0.53634	-0.173987	-0.0769652	-0.5956	-1.2606	0.0369157	0.679403	0.604635
	3.28609	9	1	-0.347481	-0.449132	0.0915294	30	0.05	-0.630309	-0.267955	0.10165	0.78927	1.66491	0.2234	4.27699	3.65902
	3.36046	9	1	-0.481659	-0.482033	0.0915294	30	0.05	-0.66321	-0.300857	0.000373985	0.00290902	0.00612542	0.124879	2.4234	2.04536
	3.13524	10	1	-0.158525	-0.202494	0.0915294	30	0.05	-0.383671	-0.0213174	0.0439693	0.3405	0.720164	-0.0197624	-0.359637	-0.323685
	3.30482	10	1	-0.291591	-0.267794	0.0915294	30	0.05	-0.448971	-0.0866172	-0.0237975	-0.184855	-0.389775	-0.0909763	-1.70602	-1.49008
	3.39811	10	1	-0.31137	-0.303717	0.0915294	30	0.05	-0.484893	-0.12254	-0.00765369	-0.0595949	-0.125358	-0.0767288	-1.46237	-1.25673
	3.40881	10	1	-0.302951	-0.307837	0.0915294	30	0.05	-0.489014	-0.126661	0.00488617	0.0380575	0.0800296	-0.0644065	-1.22978	-1.0549
	2.84626	11	1	-0.141689	-0.161192	0.0915294	30	0.05	-0.342369	0.0199847	0.0195032	0.150812	0.31944	0.0316213	0.562265	0.517919
	3.09392	11	1	-0.266002	-0.262649	0.0915294	30	0.05	-0.443826	-0.0814726	-0.00335299	-0.0259528	-0.054918	0.00981954	0.18316	0.160832
	3.21939	11	1	-0.35175	-0.314045	0.0915294	30	0.05	-0.495222	-0.132869	-0.0377048	-0.292372	-0.617559	-0.0239981	-0.458422	-0.39306
	3.2976	11	1	-0.326129	-0.346085	0.0915294	30	0.05	-0.527262	-0.164908	0.019956	0.154989	0.326855	0.0339956	0.658988	0.556808
	2.93482	12	1	-0.0805855	-0.093262	0.0915294	30	0.05	-0.274439	0.0879148	0.0126765	0.0980184	0.207626	-0.0790366	-1.40934	-1.29452
	2.96715	12	1	-0.0476024	-0.10536	0.0915294	30	0.05	-0.286536	0.0758171	0.0577573	0.446638	0.945995	-0.0349662	-0.626653	-0.572705
	3.08539	12	1	-0.15404	-0.149599	0.0915294	30	0.05	-0.330776	0.0315775	-0.0044409	-0.0343703	-0.0727366	-0.100859	-1.84027	-1.65196
	3.16726	12	1	-0.231695	-0.180229	0.0915294	30	0.05	-0.361406	0.000947657	-0.0514663	-0.398738	-0.842956	-0.150443	-2.77782	-2.46408
	3.19329	12	1	-0.175949	-0.189971	0.0915294	30	0.05	-0.371147	-0.00879379	0.0140217	0.108679	0.229658	-0.0857688	-1.58951	-1.40479
	2.81234	13	1	-0.0885332	-0.109177	0.0915294	30	0.05	-0.290354	0.0719996	0.020644	0.159655	0.338124	-0.00550243	-0.100224	-0.0901233
	2.89674	13	1	-0.178422	-0.142606	0.0915294	30	0.05	-0.323783	0.038571	-0.0358161	-0.276932	-0.586625	-0.0627472	-1.16316	-1.02772
	2.97677	13	1	-0.16521	-0.174306	0.0915294	30	0.05	-0.355483	0.00687031	0.00909612	0.0703431	0.148984	-0.018579	-0.35016	-0.304301
	3.07027	13	1	-0.197854	-0.211343	0.0915294	30	0.05	-0.39252	-0.0301665	0.0134897	0.104387	0.220945	-0.0150547	-0.289248	-0.246578
	2.71569	14	1	-0.15471	-0.144952	0.0915294	30	0.05	-0.326129	0.0362246	-0.0097579	-0.0755211	-0.159823	0.0390532	0.688719	0.639644
	3.01383	14	1	-0.263137	-0.271175	0.0915294	30	0.05	-0.452352	-0.0899985	0.00803787	0.0621716	0.131651	0.0622076	1.16531	1.01889
	3.09328	14	1	-0.324356	-0.304814	0.0915294	30	0.05	-0.485991	-0.123637	-0.0195416	-0.151255	-0.320068	0.0360562	0.686244	0.590557
	3.1946	14	1	-0.341875	-0.34771	0.0915294	30	0.05	-0.528886	-0.166533	0.00583477	0.0452247	0.0955664	0.0632536	1.22828	1.03602
	2.94739	15	1	0.00417414	-0.00144471	0.0915294	30	0.05	-0.182621	0.179732	0.00561885	0.0434479	0.0920299	-0.183008	-3.30412	-2.99744
	3.0873	15	1	0	-0.0492117	0.0915294	30	0.05	-0.230388	0.131965	0.0492117	0.380881	0.806029	-0.148369	-2.75122	-2.4301
	3.09889	15	1	-0.0640822	-0.0531692	0.0915294	30	0.05	-0.234346	0.128008	-0.010913	-0.0844731	-0.178741	-0.209235	-3.88841	-3.42702
	3.42706	15	1	-0.158701	-0.165205	0.0915294	30	0.05	-0.346382	0.0159719	0.00650354	0.0506821	0.10652	-0.212821	-4.20322	-3.48575
	2.80574	16	1	-0.0687832	-0.0513636	0.0915294	30	0.05	-0.23254	0.129813	-0.0174196	-0.134723	-0.285312	-0.0987047	-1.79512	-1.61666
	2.90301	16	1	-0.0797131	-0.0879772	0.0915294	30	0.05	-0.269154	0.0931996	0.00826406	0.0638981	0.135355	-0.075839	-1.40746	-1.24215
	3.01526	16	1	-0.139071	-0.130232	0.0915294	30	0.05	-0.311408	0.050945	-0.00883949	-0.0683726	-0.14478	-0.0961945	-1.82714	-1.57555
	3.03589	16	1	-0.0976159	-0.137997	0.0915294	30	0.05	-0.319174	0.0431798	0.0403811	0.312389	0.661393	-0.0475716	-0.907428	-0.779166
	2.99448	17	1	0.0242544	-0.0285409	0.0915294	30	0.05	-0.209718	0.152636	0.0527953	0.408317	0.864723	-0.127825	-2.35784	-2.09363
	2.99458	17	1	0.0160907	-0.0285772	0.0915294	30	0.05	-0.209754	0.1526	0.0446678	0.34546	0.731605	-0.135959	-2.50793	-2.22685
	3.12444	17	1	-0.10467	-0.0733881	0.0915294	30	0.05	-0.254565	0.107789	-0.0312823	-0.242218	-0.512367	-0.219742	-4.15714	-3.59911
	3.18321	17	1	-0.108175	-0.0936681	0.0915294	30	0.05	-0.274845	0.0875086	-0.0145072	-0.112423	-0.23761	-0.206512	-3.95132	-3.38241
	2.80597	18	1	-0.18831	-0.0845619	0.0915294	30	0.05	-0.265739	0.0966148	-0.103748	-0.802382	-1.69926	-0.151926	-2.88054	-2.48837
	2.8518	18	1	-0.0994793	-0.102353	0.0915294	30	0.05	-0.283529	0.078824	0.00287343	0.0222189	0.0470632	-0.0460919	-0.885617	-0.75493
	3.1044	18	1	-0.0957207	-0.20042	0.0915294	30	0.05	-0.381597	-0.0192437	0.1047	0.810491	1.71486	0.0513972	1.06694	0.841825
	3.04097	19	1	-0.0351033	-0.0659022	0.0915294	30	0.05	-0.247079	0.115275	0.0307989	0.238271	0.504449	-0.131307	-2.78766	-2.15066
	3.20382	19	1	-0.111665	-0.123241	0.0915294	30	0.05	-0.304417	0.0579362	0.0115751	0.0897315	0.189586	-0.159212	-3.66698	-2.60771
	2.78342	20	1	-0.0746224	-0.0498342	0.0915294	30	0.05	-0.231011	0.131343	-0.0247882	-0.191738	-0.406002	-0.0985524	-1.77317	-1.61417
	2.94994	20	1	-0.164714	-0.112927	0.0915294	30	0.05	-0.294104	0.06825	-0.0517874	-0.40045	-0.848214	-0.129964	-2.41961	-2.12866
	3.03895	20	1	-0.0903327	-0.146654	0.0915294	30	0.05	-0.327831	0.0345226	0.0563215	0.435715	0.922478	-0.0242145	-0.459054	-0.396605
	3.11775	20	1	-0.139431	-0.176511	0.0915294	30	0.05	-0.357688	0.0046659	0.0370796	0.287082	0.607319	-0.0455447	-0.877272	-0.745967
	2.94473	21	1	-0.306411	-0.247824	0.0915294	30	0.05	-0.429	-0.0666468	-0.0585878	-0.453029	-0.959598	0.000242999	0.00429868	0.00398003
	2.95691	21	1	-0.212762	-0.253007	0.0915294	30	0.05	-0.434184	-0.0718301	0.0402453	0.311206	0.65917	0.0993196	1.7603	1.62674
	3.1276	21	1	-0.384973	-0.325613	0.0915294	30	0.05	-0.506789	-0.144436	-0.0593599	-0.45964	-0.972244	0.00312439	0.0568117	0.0511737
	3.28743	21	1	-0.355757	-0.393601	0.0915294	30	0.05	-0.574777	-0.212424	0.0378438	0.293849	0.619837	0.103521	1.92497	1.69555
	3.35517	21	1	-0.402815	-0.422417	0.0915294	30	0.05	-0.603594	-0.24124	0.0196023	0.152454	0.321062	0.0866331	1.62542	1.41895
	2.74897	22	1	-0.0170622	-0.171575	0.0915294	30	0.05	-0.352752	0.00960141	0.154513	1.19547	2.53074	0.216454	3.74444	3.54526
	3.04121	22	1	-0.325891	-0.296632	0.0915294	30	0.05	-0.477809	-0.115455	-0.0292589	-0.226357	-0.479226	0.0392667	0.711594	0.643142
	3.04772	22	1	-0.350552	-0.299418	0.0915294	30	0.05	-0.480595	-0.118241	-0.0511343	-0.395613	-0.837518	0.0175381	0.318139	0.287253
	3.09287	22	1	-0.265905	-0.31874	0.0915294	30	0.05	-0.499916	-0.137563	0.0528346	0.408945	0.865367	0.122524	2.23763	2.0068
	3.38717	22	1	-0.562358	-0.444678	0.0915294	30	0.05	-0.625855	-0.263501	-0.11768	-0.916023	-1.92745	-0.0413589	-0.786584	-0.677409
	2.92512	23	1	-0.0276911	-0.0329239	0.0915294	30	0.05	-0.214101	0.148253	0.0052328	0.040461	0.085707	-0.142885	-2.5873	-2.34028
	3.04389	23	1	-0.119672	-0.075062	0.0915294	30	0.05	-0.256239	0.106115	-0.0446099	-0.345125	-0.730656	-0.198742	-3.68265	-3.25516
	3.13441	23	1	-0.0582474	-0.107174	0.0915294	30	0.05	-0.288351	0.0740029	0.0489265	0.378885	0.801357	-0.109789	-2.07009	-1.79821
	3.29631	23	1	-0.136906	-0.164609	0.0915294	30	0.05	-0.345786	0.0165676	0.0277031	0.215151	0.453743	-0.139211	-2.70656	-2.2801
	2.96092	24	1	-0.276782	-0.240844	0.0915294	30	0.05	-0.42202	-0.0596669	-0.0359388	-0.277909	-0.588634	0.00934936	0.19769	0.153131
	3.1171	24	1	-0.284444	-0.306547	0.0915294	30	0.05	-0.487724	-0.125371	0.0221033	0.171129	0.362025	0.0697802	1.59879	1.14292
	2.6557	25	1	-0.30861	-0.270171	0.0915294	30	0.05	-0.451348	-0.0889942	-0.0384388	-0.297712	-0.62958	0.159911	2.765	2.61915
	2.85226	25	1	-0.379963	-0.364536	0.0915294	30	0.05	-0.545712	-0.183359	-0.0154273	-0.119293	-0.252681	0.197603	3.5321	3.23649
	2.96429	25	1	-0.513222	-0.41832	0.0915294	30	0.05	-0.599497	-0.237143	-0.0949016	-0.733867	-1.55437	0.126496	2.30219	2.07185
	3.12688	25	1	-0.450921	-0.496376	0.0915294	30	0.05	-0.677553	-0.3152	0.045455	0.351967	0.744498	0.278996	5.20474	4.56961
	3.16949	25	1	-0.484623	-0.516833	0.0915294	30	0.05	-0.698009	-0.335656	0.0322092	0.249551	0.527548	0.268932	5.04803	4.40479
	2.95557	26	1	-0.354484	-0.279763	0.0915294	30	0.05	-0.46094	-0.0985862	-0.0747212	-0.577797	-1.22384	0.0116527	0.205304	0.190856
	2.97411	26	1	-0.180026	-0.28782	0.0915294	30	0.05	-0.468997	-0.106644	0.107795	0.8336	1.76555	0.19471	3.4403	3.18912
	3.20668	26	1	-0.468897	-0.388902	0.0915294	30	0.05	-0.570078	-0.207725	-0.0799952	-0.620163	-1.31023	0.0137171	0.250789	0.22467
	3.30774	26	1	-0.449621	-0.432824	0.0915294	30	0.05	-0.614001	-0.251647	-0.0167964	-0.13048	-0.275105	0.0798693	1.48059	1.30816
	3.43318	26	1	-0.446372	-0.487341	0.0915294	30	0.05	-0.668517	-0.306164	0.0409687	0.319328	0.671018	0.1413	2.6621	2.31433
	2.80574	27	1	-0.0939277	-0.172215	0.0915294	30	0.05	-0.353391	0.00896202	0.078287	0.605472	1.28225	0.117855	2.11566	1.93033
	2.93082	27	1	-0.242971	-0.224688	0.0915294	30	0.05	-0.405865	-0.0435113	-0.0182829	-0.141368	-0.299451	0.0230496	0.424368	0.377524
	3.08134	27	1	-0.317621	-0.287832	0.0915294	30	0.05	-0.469009	-0.106656	-0.0297888	-0.23054	-0.487905	0.0136664	0.259316	0.223839
	3.22061	27	1	-0.380057	-0.346253	0.0915294	30	0.05	-0.52743	-0.165077	-0.0338036	-0.262127	-0.553661	0.0116156	0.226545	0.19025
	2.82555	28	1	0.0317979	-0.069724	0.0915294	30	0.05	-0.250901	0.111453	0.101522	0.785096	1.66281	0.0305697	0.575098	0.500694
	2.91378	28	1	-0.145571	-0.103278	0.0915294	30	0.05	-0.284454	0.0778992	-0.0422934	-0.327016	-0.692715	-0.115461	-2.22703	-1.89112
	3.18402	28	1	-0.238092	-0.206046	0.0915294	30	0.05	-0.387223	-0.0248696	-0.0320456	-0.248339	-0.524868	-0.111999	-2.34286	-1.83441
	2.8465	29	1	-0.184225	-0.208447	0.0915294	30	0.05	-0.389624	-0.0272705	0.024222	0.187301	0.396728	0.0835002	1.78843	1.36763
	2.90591	29	1	-0.275074	-0.233771	0.0915294	30	0.05	-0.414948	-0.052594	-0.0413033	-0.319359	-0.676499	0.0192121	0.424932	0.314672
	2.99773	30	1	-0.0650232	-0.0311583	0.0915294	30	0.05	-0.212335	0.150018	-0.0338649	-0.261914	-0.554666	-0.213186	-3.80205	-3.49173
	3.26123	30	1	-0.0957207	-0.122219	0.0915294	30	0.05	-0.303396	0.0589575	0.0264986	0.205642	0.434015	-0.168585	-3.15312	-2.76122
	3.37887	30	1	-0.17472	-0.162874	0.0915294	30	0.05	-0.344051	0.0183026	-0.0118455	-0.0921846	-0.194015	-0.213966	-4.08587	-3.50451
	3.46989	30	1	-0.136159	-0.194327	0.0915294	30	0.05	-0.375504	-0.0131504	0.0581683	0.453914	0.952726	-0.149397	-2.89826	-2.44694
	2.85644	31	1	-0.202745	-0.211373	0.0915294	30	0.05	-0.39255	-0.0301967	0.00862888	0.0667225	0.141331	0.0668028	1.27393	1.09415
	2.92587	31	1	-0.202745	-0.240937	0.0915294	30	0.05	-0.422114	-0.0597601	0.0381923	0.29531	0.625544	0.0977803	1.90243	1.60152
	3.09133	31	1	-0.371661	-0.311381	0.0915294	30	0.05	-0.492558	-0.130205	-0.0602794	-0.466561	-0.987305	0.00267818	0.0547623	0.0438654
	Means charts:

## Sheet: RBT and RIF
RIF	WBA	log RIF ng		RBT	WBA	log RBT ng
0.1	0.11	2		0.02	0.096	1.30103
0.2	-0.0204	2.30103		0.04	-0.1045	1.60206
0.4	-0.301	2.60206		0.06	-0.2981	1.77815
1	-0.6031	3		0.1	-0.4382	2
2	-0.7883	3.30103		0.2	-0.5623	2.30103
10	-1.1259	4		0.4	-0.7356	2.60206
20	-1.2231	4.30103		0.6	-0.8601	2.77815
40	-1.3076	4.60206		1.2	-0.9515	3.07918
				2	-1.128	3.30103

## Sheet: Linear regression RBT
	XLSTAT 2014.3.01 - Linear regression - on 7/5/2014 at 1:14:26 PM
	Y / Quantitative: Workbook = WBA PK analysis.xlsm / Sheet = RBT and RIF / Range = 'RBT and RIF'!$F:$F / 9 rows and 1 column
	X / Quantitative: Workbook = WBA PK analysis.xlsm / Sheet = RBT and RIF / Range = 'RBT and RIF'!$G:$G / 9 rows and 1 column
	Confidence interval (%): 90
	Tolerance: 0.0001
	Summary statistics:
	Variable	Observations	Obs. with missing data	Obs. without missing data	Minimum	Maximum	Mean	Std. deviation
	WBA	9	0	9	-1.128	0.096	-0.553589	0.405843
	log RBT ng	9	0	9	1.30103	3.30103	2.30474	0.687044
	Correlation matrix:
	Variables	log RBT ng	WBA
	log RBT ng	1	-0.993829
	WBA	-0.993829	1
	Regression of variable WBA:
	Goodness of fit statistics:
	Observations	9
	Sum of weights	9
	DF	7
	R²	0.987697
	Adjusted R²	0.985939
	MSE	0.00231598
	RMSE	0.0481247
	MAPE	15.946
	DW	1.32311
	Cp	2
	AIC	-52.8731
	SBC	-52.4787
	PC	0.019334
	Analysis of variance:
	Source	DF	Sum of squares	Mean squares	F	Pr > F
	Model	1	1.30146	1.30146	561.946	< 0.0001
	Error	7	0.0162119	0.00231598
	Corrected Total	8	1.31767
	Computed against model Y=Mean(Y)
	Model parameters:
	Source	Value	Standard error	t	Pr > |t|	Lower bound (90%)	Upper bound (90%)
	Intercept	0.799443	0.0592883	13.484	< 0.0001	0.687116	0.911769
	log RBT ng	-0.587064	0.024765	-23.7054	< 0.0001	-0.633983	-0.540145
	Equation of the model:
	WBA = 0.79944291303538-0.587063878191178*log RBT ng
	Standardized coefficients:
	Source	Value	Standard error	t	Pr > |t|	Lower bound (90%)	Upper bound (90%)
	log RBT ng	-0.993829	0.0419242	-23.7054	< 0.0001	-1.07326	-0.914401
	Predictions and residuals:
	Observation	Weight	log RBT ng	WBA	Pred(WBA)	Residual	Std. residual	Studentized residuals	Std. dev. on pred. (Mean)	Lower bound 90% (Mean)	Upper bound 90% (Mean)	Std. dev. on pred. (Observation)	Lower bound 90% (Observation)	Upper bound 90% (Observation)	Adjusted Pred.	Cook's D
	Obs1	1	1.30103	0.096	0.0356552	0.0603448	1.25393	1.58979	0.0295838	-0.0203936	0.091704	0.0564906	-0.0713706	0.142681	-0.00100105	0.767643
	Obs2	1	1.60206	-0.1045	-0.141069	0.0365686	0.759873	0.872707	0.0236677	-0.185909	-0.0962284	0.0536297	-0.242674	-0.039463	-0.152735	0.121489
	Obs3	1	1.77815	-0.2981	-0.244445	-0.0536545	-1.11491	-1.23463	0.0206737	-0.283613	-0.205278	0.0523773	-0.343678	-0.145213	-0.232303	0.172483
	Obs4	1	2	-0.4382	-0.374685	-0.0635152	-1.3198	-1.41964	0.0177282	-0.408272	-0.341097	0.0512862	-0.471851	-0.277519	-0.364712	0.158218
	Obs5	1	2.30103	-0.5623	-0.551409	-0.0108913	-0.226315	-0.240044	0.0160418	-0.581801	-0.521016	0.0507279	-0.647517	-0.455301	-0.550047	0.00360144
	Obs6	1	2.60206	-0.7356	-0.728133	-0.00746748	-0.15517	-0.166793	0.0176507	-0.761573	-0.694692	0.0512594	-0.825248	-0.631018	-0.726972	0.002162
	Obs7	1	2.77815	-0.8601	-0.831509	-0.0285907	-0.594096	-0.652286	0.0198691	-0.869153	-0.793866	0.052065	-0.930151	-0.732868	-0.825634	0.043715
	Obs8	1	3.07918	-0.9515	-1.00823	0.0567332	1.17888	1.37971	0.0250033	-1.0556	-0.960863	0.0542323	-1.11098	-0.905486	-1.02921	0.351919
	Obs9	1	3.30103	-1.128	-1.13847	0.0104726	0.217613	0.275033	0.0294294	-1.19423	-1.08272	0.0564099	-1.24535	-1.0316	-1.14473	0.0225925

[truncated: 3 more sheets: WBA, Linear regression RBT incorrect, Linear regression RIF]
